# Supplementary material for: Optimal Design and Biomechanical Analysis of a Biomimetic Lightweight Design Plate for Distal Tibial Fractures: A Finite Element Analysis
Source: Front Bioeng Biotechnol. 2022 Feb 21;10:820921. doi: 10.3389/fbioe.2022.820921 (PMC8901108; doi:10.3389/fbioe.2022.820921)
Supplement: Supplementary file 1 [file Table2.XLSX]

## Sheet: Sheet1
RPA8	RPA9	RPA10	RPA11	RPA12	RPA13	RPA14
0.11	0.12	0.14	0.15	0.162891	0.1765	0.19
0.13	0.15	0.16	0.18	0.194793	0.211	0.2273
0.086	0.096	0.11	0.12	0.128336	0.139	0.1497
0.091	0.1	0.11	0.12	0.136055	0.1474	0.1587
9.4	11	12	13	14.0384	15.21	16.38
9.6	11	12	13	14.3887	15.59	16.79
10	11	13	14	15.0532	16.31	17.56
11	12	13	15	16.0455	17.38	18.72
11	12	14	15	16.6218	18.01	19.39
11	12	14	15	16.2803	17.64	18.99
10	11	13	14	15.0915	16.35	17.61
9.8	11	12	13	14.6767	15.9	17.12
1.7	2	2.2	2.4	2.62478	2.844	3.062
1.7	1.9	2.1	2.3	2.53129	2.742	2.953
1.6	1.9	2.1	2.3	2.46852	2.674	2.88
1.6	1.8	2.1	2.3	2.46228	2.667	2.873
1.7	1.9	2.1	2.4	2.56421	2.778	2.992
1.6	1.8	2.1	2.3	2.46133	2.666	2.872
17	19	21	23	25.23	27.33	29.43
2.1	2.3	2.6	2.9	3.13267	3.394	3.655
30	34	38	41	45.0898	48.85	52.6
51	57	64	70	76.236	82.59	88.94
1.7	1.9	2.1	2.3	2.5182	2.728	2.938
3	3.4	3.8	4.2	4.56376	4.944	5.324
3	3.4	3.8	4.2	4.54523	4.924	5.303
2.3	2.6	2.9	3.2	3.50433	3.796	4.088
2.5	2.8	3.1	3.5	3.76779	4.082	4.396
2.7	3	3.3	3.7	3.98725	4.32	4.652
16	18	20	22	23.8508	25.84	27.83
17	19	21	23	25.3534	27.47	29.58
15	17	19	21	22.9534	24.87	26.78
14	16	17	19	20.9023	22.64	24.39
13	15	17	19	20.248	21.94	23.62
1.2	1.4	1.5	1.7	1.8548	2.009	2.164
0.85	0.95	1.1	1.2	1.27242	1.378	1.484
0.92	1	1.1	1.3	1.37346	1.488	1.602
1	1.1	1.3	1.4	1.52423	1.651	1.778
1.1	1.2	1.4	1.5	1.63304	1.769	1.905
9.6	11	12	13	14.3362	15.53	16.73
9.5	11	12	13	14.2228	15.41	16.59
8.7	9.8	11	12	13.0788	14.17	15.26
9.7	11	12	13	14.478	15.68	16.89
55	61	68	75	81.8575	88.68	95.5
50	56	63	69	75.2532	81.52	87.8
64	71	79	87	95.329	103.3	111.2
54	60	67	74	80.5139	87.22	93.93
54	61	68	74	81.0175	87.77	94.52
12	14	15	17	18.0766	19.58	21.09
12	14	15	17	18.5493	20.09	21.64
14	16	17	19	20.9068	22.65	24.39
52	58	64	71	77.3106	83.75	90.2
14	16	18	20	21.4301	23.22	25
13	14	16	17	18.7765	20.34	21.91
11	12	13	15	16.194	17.54	18.89
12	13	15	16	17.4665	18.92	20.38
21	23	26	29	31.1992	33.8	36.4
110	130	140	160	169.25	183.4	197.5
10	12	13	14	15.4012	16.68	17.97
9.9	11	12	14	14.8444	16.08	17.32
8.9	10	11	12	13.387	14.5	15.62
9.9	11	12	14	14.7894	16.02	17.25
8.6	9.6	11	12	12.8437	13.91	14.98
8.8	9.9	11	12	13.2612	14.37	15.47
30	34	38	42	45.4631	49.25	53.04
29	32	36	39	43.0493	46.64	50.22
9.4	11	12	13	14.1271	15.3	16.48
11	12	13	15	15.9653	17.3	18.63
9.1	10	11	12	13.6308	14.77	15.9
9.4	11	12	13	14.0267	15.2	16.36
8.9	10	11	12	13.3814	14.5	15.61
8.1	9.1	10	11	12.109	13.12	14.13
11	12	14	15	16.4022	17.77	19.14
9.3	10	12	13	13.9124	15.07	16.23
0.62	0.7	0.78	0.85	0.931061	1.009	1.086
0.67	0.76	0.84	0.93	1.01087	1.095	1.179
0.71	0.8	0.89	0.98	1.07187	1.161	1.251
0.68	0.76	0.85	0.93	1.01401	1.099	1.183
0.57	0.64	0.71	0.78	0.853955	0.9251	0.9963
25	28	31	34	37.5829	40.71	43.85
1	1.2	1.3	1.4	1.53651	1.665	1.793
0.73	0.82	0.91	1	1.09168	1.183	1.274
0.98	1.1	1.2	1.3	1.4716	1.594	1.717
1.1	1.3	1.4	1.5	1.68085	1.821	1.961
1.1	1.2	1.3	1.5	1.61614	1.751	1.885
49	55	61	68	73.7447	79.89	86.04
1.3	1.5	1.6	1.8	1.94626	2.108	2.271
12	14	15	17	18.4833	20.02	21.56
19	22	24	26	28.7062	31.1	33.49
19	21	23	26	28.1192	30.46	32.81
3.9	4.4	4.9	5.3	5.8231	6.308	6.794
24	27	30	33	35.885	38.88	41.87
18	20	22	25	26.8591	29.1	31.34
18	20	22	24	26.4654	28.67	30.88
31	35	38	42	46.1394	49.98	53.83
19	21	23	26	27.8928	30.22	32.54
18	20	22	25	26.8205	29.06	31.29
9.9	11	12	14	14.9112	16.15	17.4
0.79	0.88	0.98	1.1	1.17844	1.277	1.375
13	15	16	18	19.4034	21.02	22.64
12	14	15	17	18.4481	19.99	21.52
12	14	16	17	18.6069	20.16	21.71
10	12	13	14	15.7128	17.02	18.33
9.8	11	12	13	14.6914	15.92	17.14
11	13	14	16	17.2359	18.67	20.11
11	12	14	15	16.3251	17.69	19.05
11	12	13	14	15.7934	17.11	18.43
11	12	13	15	15.8316	17.15	18.47
12	14	16	17	18.6401	20.19	21.75
10	11	13	14	15.1631	16.43	17.69
14	15	17	19	20.6288	22.35	24.07
14	15	17	19	20.4785	22.19	23.89
13	14	16	18	19.0994	20.69	22.28
13	15	16	18	19.4554	21.08	22.7
14	16	17	19	20.9519	22.7	24.44
12	14	16	17	18.6031	20.15	21.7
15	17	19	21	22.5484	24.43	26.31
14	16	17	19	20.7744	22.51	24.24
13	14	16	17	18.8204	20.39	21.96
0.22	0.24	0.27	0.3	0.325868	0.353	0.3802
0.19	0.22	0.24	0.27	0.29144	0.3157	0.34
0.19	0.21	0.24	0.26	0.286009	0.3098	0.3337
0.17	0.19	0.21	0.23	0.252958	0.274	0.2951
0.18	0.2	0.22	0.25	0.267363	0.2896	0.3119
0.22	0.25	0.28	0.31	0.333187	0.361	0.3887
8.6	9.7	11	12	12.9419	14.02	15.1
8	9	10	11	12.0137	13.01	14.02
11	12	14	15	16.5715	17.95	19.33
9.1	10	11	13	13.6969	14.84	15.98
18	20	23	25	27.2484	29.52	31.79
22	25	28	31	33.6915	36.5	39.31
8.5	9.6	11	12	12.824	13.89	14.96
13	15	16	18	19.7969	21.45	23.1
10	12	13	14	15.3882	16.67	17.95
11	13	14	15	16.849	18.25	19.66
12	13	14	16	17.2601	18.7	20.14
11	12	13	15	15.8693	17.19	18.51
11	13	14	15	16.8341	18.24	19.64
12	14	15	17	18.5993	20.15	21.7
11	12	13	15	15.9561	17.29	18.62
9.5	11	12	13	14.3079	15.5	16.69
11	13	14	16	17.2094	18.64	20.08
11	12	13	15	15.9267	17.25	18.58
11	13	14	15	16.8643	18.27	19.68
0.78	0.88	0.98	1.1	1.17663	1.275	1.373
0.81	0.91	1	1.1	1.21748	1.319	1.42
0.86	0.97	1.1	1.2	1.28907	1.397	1.504
1	1.1	1.3	1.4	1.50861	1.634	1.76
1.1	1.2	1.4	1.5	1.62652	1.762	1.898
0.98	1.1	1.2	1.3	1.47179	1.594	1.717
37	42	46	51	55.6585	60.3	64.94
10	12	13	14	15.4617	16.75	18.04
11	13	14	15	16.8848	18.29	19.7
10	11	13	14	15.2912	16.57	17.84
9.3	10	12	13	13.9572	15.12	16.28
9.7	11	12	13	14.4878	15.7	16.9
2.3	2.5	2.8	3.1	3.39772	3.681	3.964
42	47	52	58	62.9536	68.2	73.45
2.4	2.6	2.9	3.2	3.52715	3.821	4.115
2.1	2.3	2.6	2.9	3.12044	3.38	3.641
3.4	3.8	4.2	4.6	5.02784	5.447	5.866
3	3.4	3.7	4.1	4.49792	4.873	5.248
2.8	3.1	3.5	3.8	4.18578	4.535	4.883
30	34	38	41	45.1262	48.89	52.65
29	33	36	40	43.5227	47.15	50.78
2.6	2.9	3.3	3.6	3.90913	4.235	4.561
15	17	19	21	23.015	24.93	26.85
16	19	21	23	24.7474	26.81	28.87
20	23	25	28	30.2388	32.76	35.28
14	16	18	20	21.7001	23.51	25.32
1.8	2.1	2.3	2.5	2.76245	2.993	3.223
1.7	1.9	2.1	2.4	2.57934	2.794	3.009
2	2.2	2.5	2.7	2.96611	3.213	3.46
3.3	3.7	4.2	4.6	4.99155	5.408	5.823
2.8	3.2	3.5	3.9	4.21566	4.567	4.918
3.2	3.6	4	4.4	4.82637	5.229	5.631
3.2	3.6	4	4.4	4.79776	5.198	5.597
2.2	2.5	2.8	3.1	3.35146	3.631	3.91
12	14	15	17	18.5913	20.14	21.69
13	15	17	19	20.2123	21.9	23.58
14	16	18	19	21.2371	23.01	24.78
15	17	19	21	22.7766	24.67	26.57
12	13	15	16	17.967	19.46	20.96
15	17	18	20	22.1657	24.01	25.86
12	13	15	16	17.9572	19.45	20.95
38	43	48	53	57.5866	62.39	67.18
14	16	18	19	21.2023	22.97	24.74
12	14	15	17	18.1046	19.61	21.12
12	14	15	17	18.1776	19.69	21.21
16	18	20	22	24.1676	26.18	28.2
1	1.1	1.3	1.4	1.52388	1.651	1.778
1.1	1.2	1.4	1.5	1.64815	1.785	1.923
34	38	42	47	50.9548	55.2	59.45
1.4	1.6	1.7	1.9	2.08135	2.255	2.428
10	12	13	14	15.5022	16.79	18.09
7.7	8.6	9.6	11	11.5047	12.46	13.42
33	37	41	45	49.4591	53.58	57.7
11	12	14	15	16.2261	17.58	18.93
11	12	13	15	15.8439	17.16	18.48
20	23	25	28	30.4163	32.95	35.49
11	12	13	15	16.1043	17.45	18.79
11	13	14	16	17.1592	18.59	20.02
11	12	14	15	16.4685	17.84	19.21
11	12	13	15	15.9298	17.26	18.58
11	12	14	15	16.446	17.82	19.19
11	13	14	15	16.8285	18.23	19.63
7	7.9	8.7	9.6	10.4698	11.34	12.21
9	10	11	12	13.5679	14.7	15.83
11	12	13	15	15.972	17.3	18.63
10	11	13	14	15.2743	16.55	17.82
7.7	8.7	9.7	11	11.6213	12.59	13.56
7.3	8.2	9.2	10	10.9807	11.9	12.81
8.9	10	11	12	13.4215	14.54	15.66
34	38	42	47	50.7642	54.99	59.22
7.9	8.9	9.8	11	11.8152	12.8	13.78
0.92	1	1.1	1.3	1.37974	1.495	1.61
1.1	1.3	1.4	1.5	1.68013	1.82	1.96
0.88	0.99	1.1	1.2	1.32655	1.437	1.548
0.84	0.94	1	1.1	1.25402	1.359	1.463
0.78	0.87	0.97	1.1	1.16374	1.261	1.358
0.84	0.95	1.1	1.2	1.26451	1.37	1.475
1.1	1.2	1.3	1.5	1.59932	1.733	1.866
10	11	13	14	15.0567	16.31	17.57
10	11	13	14	15.2648	16.54	17.81
10	12	13	14	15.7453	17.06	18.37
10	11	12	14	14.9917	16.24	17.49
11	12	14	15	16.3937	17.76	19.13
10	11	13	14	15.2036	16.47	17.74
0.14	0.16	0.18	0.2	0.217111	0.2352	0.2533
0.16	0.18	0.2	0.21	0.234012	0.2535	0.273
0.14	0.16	0.18	0.19	0.210888	0.2285	0.246
13	15	17	18	20.106	21.78	23.46
18	20	22	24	26.6621	28.88	31.11
11	12	13	15	15.9968	17.33	18.66
13	15	17	18	20.1301	21.81	23.49
16	18	20	22	23.7773	25.76	27.74
13	15	17	18	19.8633	21.52	23.17
10	11	13	14	15.2259	16.49	17.76
12	13	15	16	17.9463	19.44	20.94
14	16	18	20	21.3667	23.15	24.93
18	21	23	25	27.5154	29.81	32.1
18	20	22	24	26.2726	28.46	30.65
19	21	23	26	27.8242	30.14	32.46
18	20	22	24	26.5526	28.77	30.98
18	21	23	25	27.3673	29.65	31.93
8.2	9.2	10	11	12.2947	13.32	14.34
7.6	8.6	9.5	10	11.428	12.38	13.33
8.1	9.1	10	11	12.121	13.13	14.14
8.3	9.3	10	11	12.4446	13.48	14.52
8.4	9.4	10	12	12.5659	13.61	14.66
9.7	11	12	13	14.5081	15.72	16.93
9.1	10	11	13	13.6829	14.82	15.96
1.8	2	2.2	2.4	2.64743	2.868	3.089
1.8	2	2.3	2.5	2.70239	2.928	3.153
25	28	32	35	37.929	41.09	44.25
31	35	38	42	46.1483	49.99	53.84
1.7	1.9	2.1	2.3	2.55691	2.77	2.983
1.6	1.8	2	2.2	2.38521	2.584	2.783
3.8	4.3	4.8	5.3	5.74765	6.227	6.706
1.9	2.1	2.4	2.6	2.82084	3.056	3.291
19	21	23	26	27.8394	30.16	32.48
36	40	45	49	53.4749	57.93	62.39
15	17	19	21	22.613	24.5	26.38
16	18	20	22	24.137	26.15	28.16
15	17	19	21	22.4708	24.34	26.22
16	18	20	22	23.5298	25.49	27.45
18	21	23	25	27.7176	30.03	32.34
19	21	24	26	28.3049	30.66	33.02
32	36	39	43	47.3641	51.31	55.26
32	36	40	44	48.3229	52.35	56.38
18	21	23	25	27.6111	29.91	32.21
19	22	24	26	28.7486	31.14	33.54
19	21	24	26	28.6153	31	33.38
17	19	21	23	25.2288	27.33	29.43
15	17	19	21	22.6875	24.58	26.47
16	18	20	22	23.6502	25.62	27.59
20	23	25	28	30.0409	32.54	35.05
19	21	23	26	28.1627	30.51	32.86
13	14	16	17	19.0184	20.6	22.19
13	15	16	18	19.6266	21.26	22.9
9.3	10	12	13	13.9405	15.1	16.26
9.4	11	12	13	14.0317	15.2	16.37
9.2	10	11	13	13.752	14.9	16.04
10	12	13	14	15.6593	16.96	18.27
11	12	14	15	16.4583	17.83	19.2
11	12	13	15	16.0805	17.42	18.76
33	37	41	45	49.4372	53.56	57.68
37	41	46	51	55.288	59.9	64.5
11	12	13	15	15.9094	17.24	18.56
36	40	45	49	53.5192	57.98	62.44
38	43	48	52	57.184	61.95	66.71
2.3	2.6	2.9	3.2	3.48073	3.771	4.061
2.5	2.8	3.1	3.4	3.75255	4.065	4.378
1.5	1.7	1.9	2.1	2.24696	2.434	2.621
2	2.2	2.4	2.7	2.92829	3.172	3.416
1.8	2	2.2	2.4	2.65304	2.874	3.095
1.9	2.1	2.4	2.6	2.85437	3.092	3.33
43	48	54	59	64.5828	69.96	75.35
9.4	11	12	13	14.1667	15.35	16.53
9.4	11	12	13	14.1327	15.31	16.49
8.2	9.3	10	11	12.3513	13.38	14.41
8.5	9.5	11	12	12.6971	13.76	14.81
8.9	10	11	12	13.3898	14.51	15.62
39	44	49	54	59.216	64.15	69.09
7.1	8	8.9	9.8	10.6867	11.58	12.47
6.7	7.5	8.4	9.2	10.0494	10.89	11.72
7	7.9	8.8	9.7	10.5611	11.44	12.32
7.9	8.8	9.8	11	11.7912	12.77	13.76
7.6	8.6	9.5	10	11.43	12.38	13.34
8.5	9.5	11	12	12.6886	13.75	14.8
10	12	13	14	15.6708	16.98	18.28
10	12	13	14	15.5184	16.81	18.1
11	13	14	15	16.7659	18.16	19.56
10	11	13	14	15.0182	16.27	17.52
1	1.2	1.3	1.4	1.57409	1.705	1.836
1.2	1.4	1.5	1.7	1.84635	2	2.154
1.1	1.2	1.4	1.5	1.65387	1.792	1.93
49	56	62	68	74.099	80.27	86.45
0.94	1.1	1.2	1.3	1.4033	1.52	1.637
1.2	1.4	1.5	1.7	1.85582	2.01	2.165
1.3	1.5	1.7	1.8	2.0098	2.177	2.345
1.1	1.2	1.3	1.5	1.59282	1.726	1.858
20	23	25	28	30.4321	32.97	35.5
16	19	21	23	24.6746	26.73	28.79
14	15	17	19	20.4476	22.15	23.86
15	17	19	20	22.235	24.09	25.94
14	15	17	19	20.412	22.11	23.81
12	14	16	17	18.6578	20.21	21.77
14	16	18	19	21.1713	22.94	24.7
14	16	18	20	21.4213	23.21	24.99
12	13	15	16	17.9962	19.5	21
12	14	15	17	18.0303	19.53	21.04
12	14	15	17	18.1544	19.67	21.18
12	14	15	17	18.3734	19.9	21.44
10	12	13	14	15.4883	16.78	18.07
34	38	43	47	51.2347	55.5	59.77
11	13	14	15	16.7945	18.19	19.59
11	12	14	15	16.5433	17.92	19.3
36	41	45	50	54.4098	58.94	63.48
35	39	44	48	52.5848	56.97	61.35
29	33	36	40	43.4564	47.08	50.7
31	35	39	43	46.9448	50.86	54.77
35	40	44	49	52.9438	57.36	61.77
33	37	42	46	49.8884	54.05	58.2
36	41	46	50	54.7307	59.29	63.85
2.4	2.7	2.9	3.2	3.53641	3.831	4.126
1.2	1.4	1.5	1.7	1.83474	1.988	2.141
1.1	1.3	1.4	1.6	1.71381	1.857	1.999
1.2	1.3	1.5	1.6	1.77212	1.92	2.067
1.1	1.2	1.4	1.5	1.6639	1.803	1.941
43	49	54	60	65.1454	70.57	76
2.7	3.1	3.4	3.8	4.1217	4.465	4.809
2.5	2.8	3.1	3.5	3.76694	4.081	4.395
1.5	1.6	1.8	2	2.19361	2.376	2.559
1.6	1.8	2	2.2	2.4228	2.625	2.827
35	39	43	48	52.0916	56.43	60.77
1.9	2.1	2.4	2.6	2.86196	3.1	3.339
2	2.2	2.5	2.7	2.98295	3.232	3.48
2.5	2.8	3.1	3.4	3.73971	4.051	4.363
49	55	62	68	73.9223	80.08	86.24
37	41	46	51	55.1328	59.73	64.32
36	40	44	49	53.2997	57.74	62.18
36	40	45	49	53.6068	58.07	62.54
35	39	43	48	51.914	56.24	60.57
46	51	57	63	68.4025	74.1	79.8
44	49	55	60	65.9805	71.48	76.98
49	55	61	67	73.5055	79.63	85.76
13	15	17	18	20.0624	21.73	23.41
13	15	17	19	20.2424	21.93	23.62
14	16	18	20	21.445	23.23	25.02
14	16	18	20	21.3272	23.1	24.88
13	15	17	18	19.8923	21.55	23.21
4.8	5.4	6	6.6	7.23822	7.841	8.445
20	22	25	27	29.7602	32.24	34.72
30	34	38	41	45.2525	49.02	52.79
28	31	35	38	41.5967	45.06	48.53
24	27	29	32	35.3869	38.34	41.28
26	29	33	36	39.185	42.45	45.72
20	22	25	27	29.5865	32.05	34.52
56	63	71	78	84.6358	91.69	98.74
29	32	36	39	43.017	46.6	50.19
17	19	21	24	25.7815	27.93	30.08
17	19	22	24	25.9515	28.11	30.28
15	16	18	20	21.798	23.61	25.43
17	19	21	23	24.7818	26.85	28.91
15	17	19	21	23.2462	25.18	27.12
18	20	23	25	27.0279	29.28	31.53
19	22	24	27	28.9927	31.41	33.82
19	21	23	26	28.1764	30.52	32.87
22	25	28	30	33.1746	35.94	38.7
19	22	24	26	28.685	31.08	33.47
19	21	23	26	27.9351	30.26	32.59
22	24	27	30	32.3287	35.02	37.72
22	25	28	31	33.4387	36.23	39.01
28	32	35	39	42.3861	45.92	49.45
26	29	32	36	38.8778	42.12	45.36
28	32	35	39	42.2374	45.76	49.28
20	22	25	27	29.6999	32.17	34.65
12	14	15	17	18.2707	19.79	21.32
12	13	15	16	17.9661	19.46	20.96
13	15	16	18	19.5584	21.19	22.82
14	16	17	19	20.7831	22.52	24.25
14	16	18	19	21.2609	23.03	24.8
14	15	17	19	20.3543	22.05	23.75
12	13	15	16	17.7358	19.21	20.69
11	13	14	16	17.1427	18.57	20
9.9	11	12	14	14.8335	16.07	17.31
9.5	11	12	13	14.2388	15.43	16.61
25	28	31	34	36.8315	39.9	42.97
19	21	23	25	27.7812	30.1	32.41
19	21	24	26	28.4962	30.87	33.25
27	31	34	38	41.2486	44.69	48.12
25	28	31	35	37.7313	40.88	44.02
62	70	78	85	93.1185	100.9	108.6
11	13	14	16	17.1818	18.61	20.05
41	46	51	56	60.8796	65.95	71.03
11	13	14	16	17.1501	18.58	20.01
47	53	59	64	70.2911	76.15	82.01
12	13	15	16	17.435	18.89	20.34
17	19	22	24	25.9436	28.11	30.27
26	30	33	36	39.4165	42.7	45.99
15	17	18	20	22.121	23.96	25.81
22	25	28	31	33.3647	36.15	38.93
0.3	0.34	0.38	0.41	0.452307	0.49	0.5277
20	23	25	28	30.1906	32.71	35.22
21	23	26	29	31.1177	33.71	36.3
15	17	19	21	22.5542	24.43	26.31
23	26	28	31	34.0443	36.88	39.72
18	21	23	25	27.6306	29.93	32.24
0.17	0.2	0.22	0.24	0.262186	0.284	0.3059
0.16	0.18	0.2	0.22	0.243317	0.2636	0.2839
0.15	0.17	0.19	0.21	0.224594	0.2433	0.262
0.2	0.23	0.25	0.28	0.305715	0.3312	0.3567
2.3	2.6	2.9	3.2	3.52071	3.814	4.107
0.14	0.15	0.17	0.19	0.206611	0.2238	0.241
0.17	0.19	0.21	0.23	0.255592	0.2769	0.2982
0.19	0.21	0.24	0.26	0.282918	0.3065	0.3301
0.13	0.15	0.16	0.18	0.196777	0.2132	0.2296
0.13	0.15	0.17	0.18	0.20071	0.2174	0.2342
0.17	0.19	0.22	0.24	0.259536	0.2812	0.3028
0.16	0.18	0.2	0.22	0.241045	0.2611	0.2812
13	14	16	18	19.2506	20.85	22.46
1.3	1.4	1.6	1.7	1.90403	2.063	2.221
11	12	13	14	15.7939	17.11	18.43
54	61	67	74	80.7409	87.47	94.2
16	18	20	22	23.8021	25.79	27.77
10	11	12	14	14.9965	16.25	17.5
13	15	16	18	19.7176	21.36	23
15	17	19	20	22.302	24.16	26.02
34	38	42	47	50.7292	54.96	59.18
0.13	0.14	0.16	0.18	0.192864	0.2089	0.225
0.12	0.14	0.15	0.17	0.181733	0.1969	0.212
0.11	0.12	0.14	0.15	0.163414	0.177	0.1906
0.12	0.13	0.14	0.16	0.172514	0.1869	0.2013
13	15	16	18	19.4885	21.11	22.74
14	15	17	19	20.4203	22.12	23.82
14	16	18	19	21.1493	22.91	24.67
15	17	18	20	22.0458	23.88	25.72
14	16	18	20	21.3195	23.1	24.87
12	13	15	16	17.5275	18.99	20.45
13	15	16	18	19.629	21.26	22.9
12	14	15	17	18.599	20.15	21.7
15	16	18	20	21.8661	23.69	25.51
16	18	20	22	24.2969	26.32	28.35
16	18	20	22	24.5	26.54	28.58
14	16	17	19	20.7033	22.43	24.15
38	43	48	52	57.1528	61.92	66.68
8.4	9.4	10	12	12.5466	13.59	14.64
8.9	10	11	12	13.3794	14.49	15.61
7.9	8.9	9.9	11	11.8894	12.88	13.87
11	12	14	15	16.5997	17.98	19.37
6.8	7.7	8.5	9.4	10.2114	11.06	11.91
7.4	8.3	9.3	10	11.1121	12.04	12.96
7	7.9	8.8	9.7	10.5537	11.43	12.31
7.6	8.5	9.5	10	11.3611	12.31	13.25
7.1	8	8.9	9.7	10.6234	11.51	12.39
7.1	8	8.9	9.8	10.6994	11.59	12.48
0.2	0.23	0.25	0.28	0.300207	0.3252	0.3502
28	31	35	38	41.5084	44.97	48.43
0.19	0.22	0.24	0.26	0.287028	0.3109	0.3349
40	45	50	55	59.5404	64.5	69.46
0.19	0.22	0.24	0.26	0.287397	0.3113	0.3353
0.2	0.23	0.25	0.28	0.304282	0.3296	0.355
0.17	0.2	0.22	0.24	0.260268	0.282	0.3036
11	13	14	16	17.2347	18.67	20.11
14	16	18	20	21.6585	23.46	25.27
12	13	15	16	17.4596	18.91	20.37
29	33	37	40	43.8294	47.48	51.13
12	13	15	16	17.676	19.15	20.62
39	44	49	54	59.0447	63.97	68.89
12	13	15	16	17.7337	19.21	20.69
14	16	17	19	20.9419	22.69	24.43
15	17	19	20	22.3101	24.17	26.03
1.2	1.4	1.5	1.7	1.85421	2.009	2.163
0.96	1.1	1.2	1.3	1.4455	1.566	1.686
1.3	1.4	1.6	1.8	1.91073	2.07	2.229
1	1.2	1.3	1.4	1.56016	1.69	1.82
0.96	1.1	1.2	1.3	1.43293	1.552	1.672
0.86	0.97	1.1	1.2	1.29333	1.401	1.509
19	22	24	26	28.7229	31.12	33.51
23	26	29	32	35.2112	38.15	41.08
14	16	17	19	20.9175	22.66	24.4
17	19	21	23	25.0795	27.17	29.26
13	14	16	18	19.261	20.87	22.47
15	17	19	21	23.201	25.13	27.07
13	14	16	18	19.1428	20.74	22.33
3.1	3.5	3.9	4.2	4.62031	5.005	5.39
3.5	3.9	4.4	4.8	5.24518	5.682	6.119
4.2	4.7	5.3	5.8	6.32413	6.851	7.378
3.4	3.8	4.2	4.7	5.08815	5.512	5.936
4.1	4.6	5.1	5.6	6.11096	6.62	7.129
0.13	0.14	0.16	0.17	0.189198	0.205	0.2207
4.8	5.3	5.9	6.5	7.12712	7.721	8.315
1.4	1.6	1.7	1.9	2.09797	2.273	2.448
0.92	1	1.1	1.3	1.37253	1.487	1.601
0.85	0.95	1.1	1.2	1.26924	1.375	1.481
0.65	0.73	0.81	0.89	0.969461	1.05	1.131
34	38	42	47	50.9053	55.15	59.39
0.71	0.8	0.89	0.98	1.06741	1.156	1.245
0.9	1	1.1	1.2	1.34917	1.462	1.574
1.1	1.2	1.4	1.5	1.62613	1.762	1.897
0.83	0.94	1	1.1	1.25111	1.355	1.46
0.71	0.79	0.88	0.97	1.05932	1.148	1.236
0.95	1.1	1.2	1.3	1.43084	1.55	1.669
1.1	1.3	1.4	1.5	1.68947	1.83	1.971
1.1	1.3	1.4	1.5	1.67968	1.82	1.96
0.99	1.1	1.2	1.4	1.48091	1.604	1.728
10	12	13	14	15.6333	16.94	18.24
9.5	11	12	13	14.2218	15.41	16.59
10	11	13	14	15.1683	16.43	17.7
9.8	11	12	14	14.7383	15.97	17.19
8.8	9.9	11	12	13.1524	14.25	15.34
8.2	9.3	10	11	12.3514	13.38	14.41
10	11	13	14	15.0326	16.29	17.54
21	23	26	29	31.1983	33.8	36.4
8	9	10	11	12.015	13.02	14.02
21	23	26	28	30.9751	33.56	36.14
9.2	10	11	13	13.7293	14.87	16.02
8.9	10	11	12	13.2955	14.4	15.51
8.7	9.8	11	12	13.0064	14.09	15.17
60	67	75	82	89.7572	97.24	104.7
11	12	13	15	16.0862	17.43	18.77
10	11	13	14	15.2194	16.49	17.76
8.9	10	11	12	13.3136	14.42	15.53
15	17	19	21	22.3669	24.23	26.09
16	18	20	23	24.5851	26.63	28.68
17	20	22	24	26.2365	28.42	30.61
1.8	2	2.3	2.5	2.70838	2.934	3.16
1.7	1.9	2.1	2.3	2.56216	2.776	2.989
1.7	1.9	2.1	2.4	2.5689	2.783	2.997
1.4	1.6	1.8	2	2.16304	2.343	2.524
1.9	2.1	2.4	2.6	2.83647	3.073	3.309
1.5	1.7	1.9	2.1	2.27606	2.466	2.655
1.5	1.7	1.9	2	2.23325	2.419	2.605
0.77	0.86	0.96	1.1	1.15211	1.248	1.344
45	50	56	61	67.0059	72.59	78.17
42	47	52	57	62.2633	67.45	72.64
0.92	1	1.2	1.3	1.38349	1.499	1.614
0.96	1.1	1.2	1.3	1.43883	1.559	1.679
1	1.1	1.3	1.4	1.52592	1.653	1.78
4.9	5.5	6.1	6.7	7.35661	7.97	8.583
5.3	5.9	6.6	7.2	7.88049	8.537	9.194
0.43	0.49	0.54	0.59	0.648623	0.7027	0.7567
0.4	0.45	0.5	0.55	0.603846	0.6542	0.7045
0.35	0.39	0.44	0.48	0.52504	0.5688	0.6125
0.37	0.41	0.46	0.5	0.549768	0.5956	0.6414
0.43	0.48	0.54	0.59	0.646331	0.7002	0.7541
0.34	0.38	0.43	0.47	0.512423	0.5551	0.5978
0.14	0.16	0.18	0.2	0.215928	0.2339	0.2519
4.4	4.9	5.5	6	6.59037	7.14	7.689
5	5.7	6.3	6.9	7.56143	8.192	8.822
5.2	5.8	6.5	7.1	7.76921	8.417	9.064
24	27	30	33	36.5211	39.56	42.61
4.2	4.7	5.2	5.7	6.26039	6.782	7.304
17	19	21	23	25.4876	27.61	29.74
3	3.3	3.7	4.1	4.42767	4.797	5.166
43	48	54	59	64.4015	69.77	75.14
4.6	5.1	5.7	6.3	6.85986	7.432	8.003
2.4	2.7	2.9	3.2	3.53501	3.83	4.124
3	3.4	3.8	4.2	4.52886	4.906	5.284
1.6	1.8	2	2.2	2.35633	2.553	2.749
2	2.2	2.5	2.7	2.98233	3.231	3.479
2	2.2	2.5	2.7	2.96698	3.214	3.461
18	20	22	25	26.8411	29.08	31.31
18	20	22	24	26.4681	28.67	30.88
8.1	9.1	10	11	12.1427	13.15	14.17
12	13	14	16	17.2969	18.74	20.18
13	15	16	18	19.4941	21.12	22.74
31	35	39	43	46.9425	50.85	54.77
38	43	47	52	56.7273	61.45	66.18
37	42	47	51	56.1706	60.85	65.53
29	33	36	40	43.501	47.13	50.75
30	34	37	41	44.8472	48.58	52.32
31	35	38	42	46.1022	49.94	53.79
31	34	38	42	45.9074	49.73	53.56
12	13	15	16	17.7433	19.22	20.7
6.4	7.2	8	8.8	9.61254	10.41	11.21
11	12	14	15	16.6437	18.03	19.42
30	33	37	41	44.4424	48.15	51.85
39	44	49	53	58.296	63.15	68.01
8.8	9.9	11	12	13.248	14.35	15.46
8.6	9.7	11	12	12.9039	13.98	15.05
9	10	11	12	13.4523	14.57	15.69
9.2	10	12	13	13.809	14.96	16.11
9.4	11	12	13	14.0997	15.27	16.45
1.8	2	2.2	2.5	2.69474	2.919	3.144
1.8	2	2.3	2.5	2.7229	2.95	3.177
11	12	14	15	16.2413	17.59	18.95
11	12	14	15	16.2048	17.56	18.91
11	13	14	16	17.1659	18.6	20.03
12	14	15	17	18.3983	19.93	21.46
10	12	13	14	15.5536	16.85	18.15
10	12	13	14	15.7177	17.03	18.34
11	12	14	15	16.5677	17.95	19.33
8.6	9.7	11	12	12.9468	14.03	15.1
12	13	14	16	17.3733	18.82	20.27
8.5	9.6	11	12	12.7841	13.85	14.91
7.3	8.2	9.1	10	10.8968	11.8	12.71
45	51	56	62	67.6539	73.29	78.93
7.4	8.3	9.2	10	11.09	12.01	12.94
9.6	11	12	13	14.4248	15.63	16.83
19	21	24	26	28.6437	31.03	33.42
7.3	8.2	9.1	10	10.9629	11.88	12.79
0.69	0.78	0.87	0.95	1.04026	1.127	1.214
0.85	0.95	1.1	1.2	1.26862	1.374	1.48
0.93	1	1.2	1.3	1.3928	1.509	1.625
0.73	0.83	0.92	1	1.10117	1.193	1.285
0.86	0.97	1.1	1.2	1.29252	1.4	1.508
0.92	1	1.2	1.3	1.3847	1.5	1.615
0.63	0.71	0.79	0.87	0.947773	1.027	1.106
13	15	17	19	20.2234	21.91	23.59
7.5	8.4	9.3	10	11.2107	12.15	13.08
15	17	19	21	22.7935	24.69	26.59
14	16	18	20	21.6237	23.43	25.23
13	15	17	18	20.166	21.85	23.53
13	14	16	18	19.1872	20.79	22.39
13	15	16	18	19.4829	21.11	22.73
8	9	10	11	12.0254	13.03	14.03
8.3	9.3	10	11	12.4588	13.5	14.54
9.4	11	12	13	14.0995	15.27	16.45
9.1	10	11	12	13.5935	14.73	15.86
1.5	1.7	1.9	2.1	2.2524	2.44	2.628
32	36	40	44	47.9578	51.95	55.95
1.5	1.7	1.9	2	2.23529	2.422	2.608
1.5	1.7	1.9	2.1	2.26286	2.451	2.64
1.3	1.5	1.7	1.8	1.98721	2.153	2.318
1.3	1.5	1.7	1.8	1.98636	2.152	2.317
2.3	2.6	2.9	3.1	3.42388	3.709	3.995
1.7	2	2.2	2.4	2.61532	2.833	3.051
1.7	1.9	2.2	2.4	2.58287	2.798	3.013
1.9	2.1	2.3	2.6	2.81672	3.051	3.286
32	37	41	45	48.6913	52.75	56.81
2.1	2.4	2.7	2.9	3.18403	3.449	3.715
1.3	1.4	1.6	1.8	1.91902	2.079	2.239
1.3	1.4	1.6	1.7	1.87685	2.033	2.19
1.3	1.4	1.6	1.7	1.90544	2.064	2.223
1.3	1.5	1.6	1.8	1.96256	2.126	2.29
1.2	1.3	1.5	1.6	1.75496	1.901	2.047
1.2	1.3	1.5	1.6	1.77544	1.923	2.071
1.3	1.4	1.6	1.7	1.88427	2.041	2.198
1.2	1.4	1.5	1.7	1.8014	1.952	2.102
28	32	35	39	42.1408	45.65	49.16
1.2	1.4	1.5	1.7	1.84962	2.004	2.158
32	36	40	44	48.2946	52.32	56.34
0.47	0.53	0.59	0.65	0.704428	0.7631	0.8218
0.4	0.45	0.49	0.54	0.593348	0.6428	0.6922
0.64	0.72	0.8	0.88	0.958467	1.038	1.118
0.65	0.73	0.81	0.9	0.976419	1.058	1.139
0.62	0.7	0.78	0.86	0.936406	1.014	1.092
0.65	0.73	0.82	0.9	0.979383	1.061	1.143
7.6	8.5	9.4	10	11.3267	12.27	13.21
10	11	13	14	15.2922	16.57	17.84
14	15	17	19	20.3528	22.05	23.74
14	16	18	19	21.0504	22.8	24.56
11	13	14	16	17.0193	18.44	19.86
39	44	49	54	58.4943	63.37	68.24
35	39	43	48	52.0013	56.33	60.67
39	44	48	53	58.1047	62.95	67.79
41	46	52	57	61.8389	66.99	72.15
38	43	47	52	56.8759	61.62	66.36
15	17	19	21	23.09	25.01	26.94
13	15	17	18	20.1187	21.8	23.47
16	18	20	22	23.8466	25.83	27.82
13	15	16	18	19.3519	20.96	22.58
13	15	17	18	20.0878	21.76	23.44
7.3	8.2	9.1	10	10.9217	11.83	12.74
8.5	9.6	11	12	12.7576	13.82	14.88
9.1	10	11	12	13.6349	14.77	15.91
7.6	8.5	9.5	10	11.364	12.31	13.26
7.8	8.8	9.8	11	11.7566	12.74	13.72
7.8	8.8	9.8	11	11.7397	12.72	13.7
42	47	52	58	62.8757	68.12	73.35
7.5	8.4	9.4	10	11.2483	12.19	13.12
8.8	9.9	11	12	13.146	14.24	15.34
12	13	15	16	17.7891	19.27	20.75
13	15	16	18	19.4405	21.06	22.68
38	43	47	52	56.7526	61.48	66.21
10	12	13	14	15.5651	16.86	18.16
9.1	10	11	13	13.6859	14.83	15.97
8.4	9.5	11	12	12.6199	13.67	14.72
9.1	10	11	13	13.6384	14.77	15.91
8.9	10	11	12	13.2962	14.4	15.51
8	9	10	11	12.0138	13.01	14.02
8.8	9.8	11	12	13.1288	14.22	15.32
8.5	9.5	11	12	12.6834	13.74	14.8
8.8	9.9	11	12	13.2507	14.35	15.46
8.8	9.9	11	12	13.1603	14.26	15.35
8.4	9.5	11	12	12.6619	13.72	14.77
9.1	10	11	12	13.6087	14.74	15.88
10	12	13	14	15.61	16.91	18.21
9.3	10	12	13	13.8861	15.04	16.2
8.6	9.7	11	12	12.9222	14	15.08
10	11	13	14	15.1223	16.38	17.64
4.8	5.4	6	6.6	7.23244	7.835	8.438
9.5	11	12	13	14.3127	15.51	16.7
9.8	11	12	13	14.6579	15.88	17.1
9.5	11	12	13	14.2864	15.48	16.67
8.6	9.7	11	12	12.873	13.95	15.02
9	10	11	12	13.4447	14.57	15.69
8.7	9.8	11	12	13.0748	14.16	15.25
8.8	9.9	11	12	13.2215	14.32	15.43
3.1	3.5	3.8	4.2	4.61022	4.994	5.379
9.1	10	11	13	13.6568	14.79	15.93
17	19	22	24	25.9375	28.1	30.26
11	12	14	15	16.3742	17.74	19.1
5.1	5.8	6.4	7.1	7.69816	8.34	8.981
16	18	20	22	23.4861	25.44	27.4
33	37	41	45	49.0696	53.16	57.25
0.96	1.1	1.2	1.3	1.44133	1.561	1.682
41	46	52	57	61.9786	67.14	72.31
29	33	36	40	43.3965	47.01	50.63
34	38	42	47	50.9333	55.18	59.42
23	26	29	31	34.2307	37.08	39.94
23	26	29	32	34.5042	37.38	40.25
45	50	56	61	66.953	72.53	78.11
51	57	64	70	76.3142	82.67	89.03
48	54	60	66	72.4851	78.53	84.57
45	51	56	62	67.3344	72.95	78.56
45	51	56	62	67.5348	73.16	78.79
35	39	44	48	52.5586	56.94	61.32
12	14	16	17	18.687	20.24	21.8
12	14	15	17	18.0757	19.58	21.09
14	16	17	19	20.9864	22.74	24.48
13	15	17	18	20.1474	21.83	23.51
12	13	15	16	17.7055	19.18	20.66
14	15	17	19	20.5778	22.29	24.01
1.4	1.6	1.8	2	2.14069	2.319	2.497
1.4	1.6	1.8	2	2.15251	2.332	2.511
43	48	53	59	63.8763	69.2	74.52
48	54	60	66	71.4892	77.45	83.4
0.31	0.35	0.39	0.43	0.465679	0.5045	0.5433
41	46	52	57	61.9922	67.16	72.32
47	53	59	65	71.1357	77.06	82.99
44	50	55	61	66.483	72.02	77.56
29	32	36	39	43.0102	46.59	50.18
41	46	51	56	61.4658	66.59	71.71
31	35	38	42	46.0686	49.91	53.75
32	37	41	45	48.7193	52.78	56.84
37	41	46	50	54.776	59.34	63.91
15	17	19	21	22.8485	24.75	26.66
9.8	11	12	13	14.6335	15.85	17.07
11	12	13	15	16.1395	17.48	18.83
24	27	30	33	35.5189	38.48	41.44
17	19	21	24	25.7955	27.95	30.09
14	16	18	20	21.6218	23.42	25.23
14	15	17	19	20.4373	22.14	23.84
14	16	17	19	20.8346	22.57	24.31
30	34	38	41	45.0656	48.82	52.58
15	17	19	21	23.0271	24.95	26.86
2.8	3.1	3.5	3.8	4.15139	4.497	4.843
22	24	27	30	32.5365	35.25	37.96
1.5	1.7	1.9	2.1	2.31968	2.513	2.706
4.7	5.3	5.8	6.4	7.00914	7.593	8.177
2.1	2.3	2.6	2.9	3.1284	3.389	3.65
3.4	3.8	4.2	4.6	5.03559	5.455	5.875
9.9	11	12	14	14.9092	16.15	17.39
11	12	13	15	16.1847	17.53	18.88
8.6	9.7	11	12	12.9393	14.02	15.1
10	12	13	14	15.6423	16.95	18.25
10	11	13	14	15.2592	16.53	17.8
10	11	13	14	15.1852	16.45	17.72
11	12	14	15	16.5124	17.89	19.26
14	16	18	20	21.4622	23.25	25.04
13	15	17	18	20.0673	21.74	23.41
12	14	15	17	18.5248	20.07	21.61
10	11	13	14	15.1579	16.42	17.68
9.4	11	12	13	14.1396	15.32	16.5
12	14	15	17	18.3593	19.89	21.42
9.6	11	12	13	14.3741	15.57	16.77
10	11	13	14	15.0325	16.29	17.54
14	16	18	20	21.6803	23.49	25.29
46	52	58	63	69.2316	75	80.77
14	16	17	19	20.9705	22.72	24.47
46	51	57	63	68.5391	74.25	79.96
12	14	15	17	18.5851	20.13	21.68
47	53	58	64	70.1126	75.96	81.8
28	32	35	39	42.4134	45.95	49.48
26	29	32	36	38.9542	42.2	45.45
29	33	37	40	43.8765	47.53	51.19
28	32	35	39	42.2467	45.77	49.29
25	28	31	34	37.6015	40.73	43.87
24	27	30	33	35.6668	38.64	41.61
22	25	28	31	33.7203	36.53	39.34
19	22	24	26	28.8481	31.25	33.66
14	16	17	19	20.7444	22.47	24.2
9.4	11	12	13	14.1105	15.29	16.46
19	22	24	26	28.8825	31.29	33.7
10	12	13	14	15.4802	16.77	18.06
7.1	8	8.9	9.8	10.6458	11.53	12.42
0.9	1	1.1	1.2	1.35433	1.467	1.58
0.88	0.99	1.1	1.2	1.32302	1.433	1.544
0.82	0.92	1	1.1	1.23279	1.336	1.438
19	21	24	26	28.2403	30.59	32.95
18	21	23	25	27.6594	29.96	32.27
8.7	9.8	11	12	13.0301	14.12	15.2
9.3	10	12	13	13.9937	15.16	16.33
37	42	46	51	55.7665	60.41	65.06
9.8	11	12	13	14.6727	15.9	17.12
9.4	11	12	13	14.1466	15.33	16.5
9.3	11	12	13	14.0242	15.19	16.36
11	13	14	16	16.9482	18.36	19.77
11	12	13	15	16.1453	17.49	18.84
14	16	18	19	21.0242	22.78	24.53
22	25	28	31	33.6332	36.44	39.24
18	20	22	24	26.4218	28.62	30.83
15	16	18	20	21.9505	23.78	25.61
14	16	18	19	21.2142	22.98	24.75
16	18	20	22	23.5379	25.5	27.46
30	34	38	42	45.5191	49.31	53.11
18	20	22	24	26.4159	28.62	30.82
13	14	16	18	19.1608	20.76	22.35
11	12	14	15	16.21	17.56	18.91
13	14	16	17	19.0397	20.63	22.21
15	16	18	20	21.9142	23.74	25.57
32	36	40	45	48.575	52.62	56.67
30	34	38	42	45.3845	49.17	52.95
39	44	49	54	58.6553	63.54	68.43
33	38	42	46	50.0041	54.17	58.34
26	30	33	36	39.5293	42.82	46.12
38	42	47	52	56.4845	61.19	65.9
25	28	31	34	37.6295	40.77	43.9
27	30	34	37	40.4757	43.85	47.22
25	29	32	35	38.2009	41.38	44.57
27	30	33	36	39.8042	43.12	46.44
33	37	41	45	49.5109	53.64	57.76
34	38	42	46	50.6172	54.84	59.05
16	18	20	22	23.4915	25.45	27.41
20	23	25	28	30.4615	33	35.54
7.6	8.5	9.5	10	11.3965	12.35	13.3
15	17	19	21	22.7016	24.59	26.49
15	16	18	20	21.7726	23.59	25.4
15	17	19	21	22.7753	24.67	26.57
16	18	20	22	24.4606	26.5	28.54
17	19	21	23	25.282	27.39	29.5
20	22	25	27	29.7849	32.27	34.75
20	22	25	27	29.527	31.99	34.45
19	21	23	26	28.069	30.41	32.75
23	26	29	32	34.6848	37.58	40.47
17	19	21	23	24.9425	27.02	29.1
1.6	1.8	2	2.2	2.35091	2.547	2.743
1.6	1.8	2	2.2	2.42028	2.622	2.824
1.8	2	2.3	2.5	2.70619	2.932	3.157
1.7	1.9	2.1	2.4	2.57965	2.795	3.01
1.8	2	2.2	2.4	2.67009	2.893	3.115
1.7	2	2.2	2.4	2.61091	2.828	3.046
30	34	37	41	44.9413	48.69	52.43
9.8	11	12	14	14.745	15.97	17.2
11	13	14	15	16.8042	18.2	19.6
9.6	11	12	13	14.3738	15.57	16.77
12	13	15	16	17.736	19.21	20.69
11	12	14	15	16.5376	17.92	19.29
8.5	9.5	11	12	12.7222	13.78	14.84
8.9	10	11	12	13.2947	14.4	15.51
1.2	1.3	1.5	1.6	1.78769	1.937	2.086
1.1	1.2	1.3	1.5	1.61829	1.753	1.888
1.3	1.5	1.6	1.8	1.96355	2.127	2.291
1.1	1.3	1.4	1.6	1.70215	1.844	1.986
1.2	1.4	1.5	1.7	1.81339	1.965	2.116
1.3	1.4	1.6	1.7	1.90367	2.062	2.221
11	12	13	15	16.0823	17.42	18.76
14	15	17	19	20.3511	22.05	23.74
13	15	16	18	19.4616	21.08	22.71
10	12	13	14	15.7058	17.01	18.32
16	18	20	22	24.1205	26.13	28.14
11	12	14	15	16.5939	17.98	19.36
12	13	14	16	17.3949	18.84	20.29
12	13	15	16	17.9463	19.44	20.94
16	18	20	22	24.0708	26.08	28.08
14	16	18	20	21.3119	23.09	24.86
2.1	2.4	2.6	2.9	3.1432	3.405	3.667
1.8	2.1	2.3	2.5	2.7625	2.993	3.223
20	22	25	27	29.9426	32.44	34.93
1.5	1.7	1.9	2.1	2.25301	2.441	2.629
1.4	1.6	1.7	1.9	2.07287	2.246	2.418
1.4	1.6	1.8	2	2.16886	2.35	2.53
1.6	1.8	2	2.2	2.4354	2.638	2.841
1.9	2.2	2.4	2.6	2.87831	3.118	3.358
1.9	2.1	2.4	2.6	2.8486	3.086	3.323
1.8	2	2.2	2.4	2.65595	2.877	3.099
1.7	1.9	2.1	2.3	2.54526	2.757	2.969
26	29	33	36	39.2168	42.48	45.75
1.6	1.8	2.1	2.3	2.46658	2.672	2.878
1.6	1.8	2	2.2	2.38593	2.585	2.784
25	28	32	35	37.9728	41.14	44.3
45	51	57	62	68.0536	73.72	79.4
1.5	1.7	1.9	2.1	2.24949	2.437	2.624
1.5	1.7	1.9	2.1	2.31611	2.509	2.702
1.4	1.6	1.8	2	2.15875	2.339	2.519
0.47	0.52	0.58	0.64	0.699591	0.7579	0.8162
1.4	1.6	1.8	2	2.13173	2.309	2.487
35	39	44	48	52.4279	56.8	61.17
41	46	51	56	61.2475	66.35	71.46
44	49	55	60	65.7844	71.27	76.75
51	57	63	70	76.1381	82.48	88.83
12	14	16	17	18.6408	20.19	21.75
1.5	1.7	1.9	2.1	2.25826	2.446	2.635
1.4	1.6	1.8	2	2.13992	2.318	2.497
1.3	1.5	1.7	1.9	2.01953	2.188	2.356
1.2	1.3	1.5	1.6	1.79565	1.945	2.095
1.3	1.5	1.7	1.8	2.01073	2.178	2.346
48	54	60	66	72.4337	78.47	84.51
1.3	1.5	1.7	1.8	1.99207	2.158	2.324
1.4	1.6	1.7	1.9	2.07715	2.25	2.423
14	16	18	20	21.2973	23.07	24.85
12	14	15	17	18.2452	19.77	21.29
23	26	29	32	34.6359	37.52	40.41
17	20	22	24	26.1939	28.38	30.56
17	19	22	24	25.9352	28.1	30.26
16	18	20	22	24.2209	26.24	28.26
21	23	26	29	31.1538	33.75	36.35
36	40	45	49	53.4475	57.9	62.36
15	17	19	21	23.2231	25.16	27.09
14	16	18	19	21.1619	22.93	24.69
13	14	16	17	18.9112	20.49	22.06
20	22	25	27	29.4584	31.91	34.37
46	52	58	64	69.6894	75.5	81.3
46	51	57	63	68.3029	73.99	79.69
10	12	13	14	15.4501	16.74	18.03
20	23	25	28	30.028	32.53	35.03
7.6	8.6	9.5	10	11.4018	12.35	13.3
35	40	44	49	53.0458	57.47	61.89
7.7	8.6	9.6	11	11.4785	12.44	13.39
9.8	11	12	13	14.6706	15.89	17.12
7.8	8.8	9.8	11	11.7381	12.72	13.69
0.12	0.14	0.16	0.17	0.186559	0.2021	0.2177
50	56	63	69	75.0655	81.32	87.58
60	67	75	82	89.5803	97.05	104.5
26	29	32	36	38.832	42.07	45.3
0.13	0.15	0.16	0.18	0.193648	0.2098	0.2259
0.12	0.13	0.15	0.16	0.175013	0.1896	0.2042
0.11	0.12	0.14	0.15	0.163446	0.1771	0.1907
0.1	0.12	0.13	0.14	0.155286	0.1682	0.1812
0.12	0.13	0.15	0.16	0.176362	0.1911	0.2058
0.057	0.064	0.071	0.078	0.0847764	0.09184	0.09891
0.064	0.072	0.08	0.088	0.0963244	0.1044	0.1124
0.072	0.081	0.09	0.099	0.108036	0.117	0.126
0.069	0.077	0.086	0.095	0.103327	0.1119	0.1205
31	34	38	42	45.7588	49.57	53.39
0.075	0.084	0.093	0.1	0.111861	0.1212	0.1305
0.071	0.08	0.089	0.098	0.107031	0.116	0.1249
3.2	3.6	4	4.4	4.82276	5.225	5.627
5	5.6	6.2	6.9	7.48275	8.106	8.73
5.1	5.7	6.4	7	7.66411	8.303	8.941
4.2	4.8	5.3	5.8	6.3586	6.888	7.418
4.7	5.3	5.9	6.5	7.10804	7.7	8.293
3.4	3.9	4.3	4.7	5.14623	5.575	6.004
4.8	5.4	6	6.6	7.15439	7.751	8.347
12	14	15	17	18.2806	19.8	21.33
9.5	11	12	13	14.2899	15.48	16.67
11	12	13	14	15.7775	17.09	18.41
8.7	9.8	11	12	13.0944	14.19	15.28
39	44	49	54	58.5537	63.43	68.31
9.9	11	12	14	14.8643	16.1	17.34
4.8	5.4	6	6.6	7.24292	7.846	8.45
23	26	29	32	35.1117	38.04	40.96
2.6	3	3.3	3.6	3.9574	4.287	4.617
2.5	2.8	3.1	3.4	3.71734	4.027	4.337
2.2	2.5	2.8	3.1	3.37357	3.655	3.936
18	20	22	25	26.9627	29.21	31.46
2.2	2.4	2.7	3	3.23599	3.506	3.775
1.7	1.9	2.1	2.3	2.51989	2.73	2.94
1.8	2	2.3	2.5	2.71984	2.946	3.173
2.4	2.8	3.1	3.4	3.66677	3.972	4.278
15	17	19	21	22.5672	24.45	26.33
1.9	2.2	2.4	2.6	2.86833	3.107	3.346
1.9	2.1	2.4	2.6	2.82897	3.065	3.3
1.1	1.2	1.4	1.5	1.63055	1.766	1.902
0.77	0.87	0.96	1.1	1.15615	1.252	1.349
0.65	0.73	0.81	0.9	0.976454	1.058	1.139
28	31	35	38	41.4486	44.9	48.36
0.94	1.1	1.2	1.3	1.41102	1.529	1.646
1	1.1	1.3	1.4	1.51866	1.645	1.772
0.89	1	1.1	1.2	1.33833	1.45	1.561
11	13	14	15	16.7266	18.12	19.51
12	13	15	16	17.7703	19.25	20.73
13	15	17	18	19.994	21.66	23.33
13	15	17	18	19.8405	21.49	23.15
13	14	16	17	18.8768	20.45	22.02
14	16	18	20	21.3412	23.12	24.9
13	15	17	19	20.2478	21.94	23.62
11	12	13	15	16.1154	17.46	18.8
11	12	14	15	16.2988	17.66	19.02
10	11	13	14	15.2995	16.57	17.85
12	13	15	16	17.4106	18.86	20.31
25	28	31	34	37.3105	40.42	43.53
15	17	19	21	22.3941	24.26	26.13
17	19	21	24	25.7012	27.84	29.98
17	19	21	23	25.4371	27.56	29.68
20	23	25	28	30.1788	32.69	35.21
24	27	30	33	35.494	38.45	41.41
23	26	29	31	34.3417	37.2	40.07
15	16	18	20	21.869	23.69	25.51
16	18	20	22	23.853	25.84	27.83
26	29	33	36	39.1531	42.42	45.68
16	19	21	23	24.7367	26.8	28.86
13	15	16	18	19.3712	20.99	22.6
17	20	22	24	26.1179	28.29	30.47
18	21	23	25	27.5729	29.87	32.17
14	16	18	20	21.3036	23.08	24.85
23	25	28	31	33.9605	36.79	39.62
16	18	20	22	23.7765	25.76	27.74
1.6	1.8	2	2.1	2.34094	2.536	2.731
9.3	10	12	13	13.9398	15.1	16.26
10	12	13	14	15.5461	16.84	18.14
7.6	8.6	9.5	11	11.4581	12.41	13.37
7.8	8.7	9.7	11	11.6532	12.62	13.6
9.9	11	12	14	14.9083	16.15	17.39
8.2	9.3	10	11	12.3646	13.4	14.43
8.2	9.3	10	11	12.3572	13.39	14.42
8.6	9.6	11	12	12.8451	13.92	14.99
10	12	13	14	15.3733	16.65	17.94
9.2	10	11	13	13.7505	14.9	16.04
9.9	11	12	14	14.8005	16.03	17.27
8.1	9.1	10	11	12.104	13.11	14.12
11	12	13	15	16.0506	17.39	18.73
24	28	31	34	36.6967	39.75	42.81
11	13	14	15	16.8577	18.26	19.67
16	17	19	21	23.326	25.27	27.21
30	34	37	41	44.7748	48.51	52.24
21	24	26	29	31.5757	34.21	36.84
15	17	19	21	23.1652	25.1	27.03
8.2	9.2	10	11	12.2719	13.29	14.32
12	13	15	16	17.4295	18.88	20.33
15	17	19	21	22.6013	24.48	26.37
29	32	36	39	42.7651	46.33	49.89
29	33	36	40	43.4688	47.09	50.71
40	45	50	55	60.2514	65.27	70.29
37	41	46	51	55.2105	59.81	64.41
34	38	42	46	50.3438	54.54	58.73
37	42	46	51	55.7792	60.43	65.08
37	42	46	51	55.773	60.42	65.07
26	29	32	35	38.5276	41.74	44.95
31	35	39	42	46.2099	50.06	53.91
22	25	28	31	33.4972	36.29	39.08
29	33	36	40	43.6452	47.28	50.92
36	41	46	50	54.6545	59.21	63.76
25	28	31	34	37.4261	40.55	43.66
27	31	34	37	40.7189	44.11	47.51
22	25	27	30	32.819	35.55	38.29
4.5	5	5.6	6.1	6.67913	7.236	7.792
3.9	4.4	4.8	5.3	5.80938	6.293	6.778
4.8	5.4	6	6.6	7.16134	7.758	8.355
4.3	4.8	5.4	5.9	6.43349	6.97	7.506
4.8	5.4	6	6.6	7.19019	7.789	8.389
7.4	8.3	9.2	10	11.0483	11.97	12.89
7.6	8.5	9.5	10	11.362	12.31	13.26
6.7	7.5	8.3	9.2	10.0082	10.84	11.68
7.1	8	8.9	9.8	10.6631	11.55	12.44
2	2.3	2.5	2.8	3.01404	3.265	3.516
2	2.3	2.5	2.8	3.00004	3.25	3.5
2.3	2.5	2.8	3.1	3.38028	3.662	3.944
1.5	1.7	1.9	2.1	2.26037	2.449	2.637
85	95	110	120	127.317	137.9	148.5
6.5	7.4	8.2	9	9.8174	10.64	11.45
1.1	1.2	1.3	1.5	1.58953	1.722	1.854
1.5	1.7	1.9	2.1	2.24718	2.434	2.622
1.2	1.4	1.5	1.7	1.83666	1.99	2.143
18	20	23	25	27.2706	29.54	31.82
15	17	19	21	22.582	24.46	26.35
15	17	19	21	22.4497	24.32	26.19
15	17	19	21	22.889	24.8	26.7
17	20	22	24	26.2158	28.4	30.59
19	21	23	26	27.8712	30.19	32.52
18	21	23	25	27.5752	29.87	32.17
17	19	21	23	24.8852	26.96	29.03
16	18	20	22	23.5549	25.52	27.48
16	18	20	21	23.411	25.36	27.31
16	18	20	23	24.5684	26.62	28.66
15	17	19	21	22.6301	24.52	26.4
36	41	45	50	54.121	58.63	63.14
41	46	51	57	61.7018	66.84	71.99
32	36	40	44	48.4771	52.52	56.56
49	55	61	67	73.4495	79.57	85.69
55	62	69	76	83.039	89.96	96.88
43	48	54	59	64.2511	69.61	74.96
17	19	21	23	25.0102	27.09	29.18
19	22	24	26	28.6992	31.09	33.48
74	83	92	100	110.794	120	129.3
14	16	18	20	21.5482	23.34	25.14
12	14	15	17	18.3682	19.9	21.43
13	15	16	18	19.3843	21	22.61
16	18	19	21	23.3397	25.28	27.23
0.17	0.19	0.22	0.24	0.258946	0.2805	0.3021
76	85	95	100	113.656	123.1	132.6
0.15	0.17	0.19	0.21	0.231815	0.2511	0.2705
40	45	50	55	60.4969	65.54	70.58
0.21	0.24	0.26	0.29	0.31605	0.3424	0.3687
0.19	0.22	0.24	0.26	0.288767	0.3128	0.3369
0.19	0.22	0.24	0.27	0.290388	0.3146	0.3388
0.17	0.19	0.21	0.23	0.25331	0.2744	0.2955
59	67	74	82	89.2266	96.66	104.1
9.1	10	11	13	13.7168	14.86	16
8.8	9.9	11	12	13.2027	14.3	15.4
2.7	3	3.3	3.7	3.99123	4.324	4.656
9.4	11	12	13	14.04	15.21	16.38
9.6	11	12	13	14.3456	15.54	16.74
10	11	13	14	15.012	16.26	17.51
1.9	2.2	2.4	2.7	2.89826	3.14	3.381
89	100	110	120	132.814	143.9	154.9
1.1	1.3	1.4	1.5	1.68966	1.83	1.971
13	14	16	18	19.2242	20.83	22.43
1.3	1.5	1.7	1.8	1.98305	2.148	2.314
1.7	1.9	2.1	2.3	2.55745	2.771	2.984
0.13	0.14	0.16	0.17	0.188798	0.2045	0.2203
0.14	0.16	0.18	0.2	0.214357	0.2322	0.2501
0.12	0.14	0.16	0.17	0.187167	0.2028	0.2184
40	45	49	54	59.352	64.3	69.24
0.15	0.16	0.18	0.2	0.219727	0.238	0.2563
0.11	0.12	0.14	0.15	0.164245	0.1779	0.1916
0.14	0.16	0.17	0.19	0.207383	0.2247	0.2419
44	50	55	61	66.329	71.86	77.38
9.8	11	12	14	14.767	16	17.23
9.2	10	12	13	13.8308	14.98	16.14
11	13	14	15	16.6784	18.07	19.46
10	12	13	14	15.4059	16.69	17.97
8.3	9.4	10	11	12.502	13.54	14.59
8.1	9.1	10	11	12.136	13.15	14.16
8.1	9.1	10	11	12.093	13.1	14.11
28	31	35	38	41.7798	45.26	48.74
8.4	9.5	11	12	12.6222	13.67	14.73
8.1	9.2	10	11	12.2194	13.24	14.26
2.1	2.4	2.7	2.9	3.20608	3.473	3.74
2.5	2.8	3.1	3.4	3.75644	4.069	4.383
2.1	2.3	2.6	2.8	3.08129	3.338	3.595
1.8	2	2.2	2.5	2.69759	2.922	3.147
1.8	2.1	2.3	2.5	2.75014	2.979	3.208
2.7	3	3.4	3.7	4.0253	4.361	4.696
1.7	1.9	2.1	2.3	2.51934	2.729	2.939
9.8	11	12	13	14.6842	15.91	17.13
8.5	9.6	11	12	12.825	13.89	14.96
12	13	15	16	17.5948	19.06	20.53
11	12	14	15	16.2771	17.63	18.99
10	12	13	14	15.6916	17	18.31
51	57	63	70	75.9365	82.26	88.59
9.2	10	11	13	13.7517	14.9	16.04
9.7	11	12	13	14.5017	15.71	16.92
11	12	14	15	16.5716	17.95	19.33
9.6	11	12	13	14.462	15.67	16.87
13	15	17	18	19.83	21.48	23.13
13	15	17	18	19.9074	21.57	23.23
13	15	16	18	19.7369	21.38	23.03
8.9	10	11	12	13.4145	14.53	15.65
12	13	15	16	17.7961	19.28	20.76
11	12	14	15	16.5239	17.9	19.28
39	44	49	54	58.9169	63.83	68.74
2.1	2.4	2.7	2.9	3.19301	3.459	3.725
3.1	3.5	3.8	4.2	4.6058	4.99	5.373
1.8	2	2.2	2.4	2.66733	2.89	3.112
3.4	3.8	4.2	4.7	5.08455	5.508	5.932
3.8	4.3	4.7	5.2	5.6719	6.145	6.617
22	25	28	30	33.1544	35.92	38.68
11	12	13	15	16.1996	17.55	18.9
1.8	2.1	2.3	2.5	2.75354	2.983	3.212
17	19	21	23	25.4146	27.53	29.65
11	12	13	15	15.9112	17.24	18.56
21	23	26	29	31.2941	33.9	36.51
10	11	12	14	14.9449	16.19	17.44
11	12	13	14	15.8094	17.13	18.44
11	12	14	15	16.4119	17.78	19.15
11	13	14	16	17.0882	18.51	19.94
11	12	13	15	16.0729	17.41	18.75
11	13	14	16	17.0431	18.46	19.88
10	11	13	14	15.2601	16.53	17.8
10	12	13	14	15.6742	16.98	18.29
9.8	11	12	13	14.6719	15.89	17.12
12	13	14	16	17.3284	18.77	20.22
11	12	13	14	15.7838	17.1	18.41
12	13	14	16	17.3546	18.8	20.25
12	13	15	16	17.9834	19.48	20.98
13	15	16	18	19.5622	21.19	22.82
13	15	16	18	19.6874	21.33	22.97
13	14	16	17	18.9522	20.53	22.11
14	16	18	20	21.434	23.22	25.01
29	32	36	40	43.1251	46.72	50.31
12	13	15	16	17.6925	19.17	20.64
12	13	15	16	17.6639	19.14	20.61
8.8	9.9	11	12	13.2076	14.31	15.41
8.3	9.3	10	11	12.3955	13.43	14.46
8.6	9.7	11	12	12.9474	14.03	15.11
8.9	10	11	12	13.3156	14.43	15.53
7.7	8.7	9.6	11	11.5414	12.5	13.47
11	12	13	15	15.8748	17.2	18.52
13	14	16	18	19.2441	20.85	22.45
12	13	15	16	17.5232	18.98	20.44
11	12	14	15	16.3	17.66	19.02
13	15	17	18	19.8359	21.49	23.14
22	25	28	31	33.3026	36.08	38.85
14	15	17	19	20.6524	22.37	24.09
16	18	20	22	24.1943	26.21	28.23
15	17	19	21	22.5443	24.42	26.3
17	19	21	23	25.2655	27.37	29.48
16	18	19	21	23.3963	25.35	27.3
17	19	21	23	25.4303	27.55	29.67
17	19	21	23	25.4873	27.61	29.74
17	19	21	24	25.7746	27.92	30.07
19	21	23	26	27.9029	30.23	32.55
9.6	11	12	13	14.4011	15.6	16.8
9.1	10	11	13	13.6956	14.84	15.98
11	12	13	15	15.8207	17.14	18.46
11	12	14	15	16.5582	17.94	19.32
8.9	10	11	12	13.3928	14.51	15.63
10	11	13	14	15.1128	16.37	17.63
4.2	4.7	5.2	5.8	6.27495	6.798	7.321
9.2	10	11	13	13.7947	14.94	16.09
7.9	8.9	9.9	11	11.9219	12.92	13.91
7.6	8.6	9.5	10	11.4527	12.41	13.36
7.5	8.4	9.3	10	11.2103	12.14	13.08
10	11	12	14	14.9958	16.25	17.5
8.7	9.8	11	12	13.0523	14.14	15.23
7.7	8.7	9.7	11	11.5821	12.55	13.51
9.5	11	12	13	14.3173	15.51	16.7
10	12	13	14	15.6994	17.01	18.32
12	13	15	16	17.7076	19.18	20.66
11	13	14	15	16.7288	18.12	19.52
2.6	3	3.3	3.6	3.95271	4.282	4.611
10	11	12	14	14.962	16.21	17.46
11	12	14	15	16.2327	17.59	18.94
1.2	1.4	1.6	1.7	1.86639	2.022	2.177
1.4	1.6	1.7	1.9	2.08162	2.255	2.429
1.1	1.2	1.3	1.5	1.6044	1.738	1.872
11	12	13	15	15.8656	17.19	18.51
1.3	1.4	1.6	1.7	1.8995	2.058	2.216
1.4	1.5	1.7	1.9	2.06249	2.234	2.406
1.5	1.7	1.9	2.1	2.25118	2.439	2.626
0.92	1	1.1	1.3	1.37415	1.489	1.603
1.4	1.6	1.8	2	2.16006	2.34	2.52
0.77	0.87	0.97	1.1	1.15943	1.256	1.353
0.97	1.1	1.2	1.3	1.45618	1.578	1.699
0.93	1.1	1.2	1.3	1.40014	1.517	1.634
0.84	0.95	1.1	1.2	1.26068	1.366	1.471
2.2	2.5	2.8	3.1	3.35088	3.63	3.909
0.7	0.79	0.88	0.97	1.05619	1.144	1.232
10	12	13	14	15.4044	16.69	17.97
8.8	9.9	11	12	13.1366	14.23	15.33
11	12	13	15	15.9752	17.31	18.64
2.7	3	3.4	3.7	4.02947	4.365	4.701
9.8	11	12	13	14.7159	15.94	17.17
11	12	14	15	16.2076	17.56	18.91
44	49	55	60	65.6485	71.12	76.59
9.2	10	12	13	13.8318	14.98	16.14
10	12	13	14	15.575	16.87	18.17
10	11	13	14	15.2562	16.53	17.8
14	16	17	19	20.9997	22.75	24.5
18	20	23	25	27.09	29.35	31.61
17	19	21	23	24.7749	26.84	28.9
20	23	25	28	30.2568	32.78	35.3
8.5	9.5	11	12	12.7323	13.79	14.85
16	18	20	22	24.4687	26.51	28.55
19	22	24	26	28.7998	31.2	33.6
19	22	24	27	29.0069	31.42	33.84
13	15	17	19	20.2178	21.9	23.59
17	20	22	24	26.1356	28.31	30.49
18	20	22	24	26.4476	28.65	30.86
9.7	11	12	13	14.5162	15.73	16.94
9.3	10	12	13	13.9911	15.16	16.32
9.9	11	12	14	14.7981	16.03	17.26
9.3	10	12	13	13.9649	15.13	16.29
9.7	11	12	13	14.5683	15.78	17
8.4	9.4	10	12	12.5683	13.62	14.66
8.8	9.9	11	12	13.1935	14.29	15.39
10	11	13	14	15.1464	16.41	17.67
10	12	13	14	15.4806	16.77	18.06
17	19	21	23	24.7538	26.82	28.88
16	18	20	22	24.3493	26.38	28.41
15	16	18	20	21.9024	23.73	25.55
14	15	17	19	20.5257	22.24	23.95
18	20	22	25	26.8481	29.09	31.32
16	18	20	22	23.9636	25.96	27.96
13	15	17	18	19.9797	21.64	23.31
3.2	3.6	4	4.4	4.819	5.221	5.622
14	16	18	20	21.6389	23.44	25.25
15	17	19	21	22.6845	24.57	26.47
17	19	21	23	25.4412	27.56	29.68
12	13	15	16	17.5856	19.05	20.52
15	17	19	21	22.7545	24.65	26.55
16	18	19	21	23.3394	25.28	27.23
14	15	17	19	20.5239	22.23	23.94
14	16	18	20	21.4597	23.25	25.04
15	17	19	21	22.4092	24.28	26.14
16	17	19	21	23.2619	25.2	27.14
16	18	20	22	23.9303	25.92	27.92
16	18	20	22	24.4601	26.5	28.54
13	15	16	18	19.5737	21.2	22.84
0.69	0.78	0.87	0.95	1.03884	1.125	1.212
0.68	0.76	0.85	0.93	1.01974	1.105	1.19
0.64	0.72	0.8	0.88	0.9593	1.039	1.119
0.76	0.86	0.95	1.1	1.14547	1.241	1.336
0.7	0.79	0.88	0.97	1.05451	1.142	1.23
0.89	1	1.1	1.2	1.34018	1.452	1.564
0.64	0.72	0.79	0.87	0.953988	1.033	1.113
30	33	37	41	44.4892	48.2	51.9
39	44	49	53	58.3147	63.17	68.03
36	40	45	49	53.8024	58.29	62.77
21	24	27	29	31.9037	34.56	37.22
13	14	16	18	19.1039	20.7	22.29
9.3	10	12	13	13.9555	15.12	16.28
13	14	16	18	19.2641	20.87	22.47
14	16	17	19	20.8914	22.63	24.37
14	15	17	19	20.5978	22.31	24.03
13	14	16	18	19.1477	20.74	22.34
22	25	27	30	32.7255	35.45	38.18
23	26	29	32	34.4835	37.36	40.23
22	25	27	30	32.8929	35.63	38.38
22	25	27	30	32.9749	35.72	38.47
16	18	20	22	24.1358	26.15	28.16
21	24	27	29	31.8278	34.48	37.13
17	19	22	24	25.8844	28.04	30.2
19	21	23	26	27.9843	30.32	32.65
16	18	20	22	23.7743	25.76	27.74
15	17	19	21	22.983	24.9	26.81
13	14	16	18	19.0995	20.69	22.28
14	15	17	19	20.4316	22.13	23.84
14	15	17	19	20.5711	22.29	24
15	16	18	20	21.9536	23.78	25.61
13	15	17	18	20.0633	21.74	23.41
12	14	15	17	18.5081	20.05	21.59
1.2	1.4	1.5	1.7	1.84139	1.995	2.148
0.68	0.77	0.86	0.94	1.02638	1.112	1.197
1.1	1.2	1.3	1.5	1.6032	1.737	1.87
0.84	0.94	1	1.2	1.25871	1.364	1.468
0.78	0.87	0.97	1.1	1.16523	1.262	1.359
0.87	0.98	1.1	1.2	1.30715	1.416	1.525
32	36	39	43	47.3681	51.32	55.26
26	29	33	36	39.1093	42.37	45.63
35	39	44	48	52.3309	56.69	61.05
22	25	28	31	33.66	36.47	39.27
23	26	29	31	34.252	37.11	39.96
19	22	24	27	29.2315	31.67	34.1
23	26	28	31	34.1143	36.96	39.8
10	11	12	14	14.949	16.19	17.44
28	31	35	38	41.8398	45.33	48.81
49	56	62	68	74.1324	80.31	86.49
10	12	13	14	15.4969	16.79	18.08
9.4	11	12	13	14.1482	15.33	16.51
12	13	15	16	17.4939	18.95	20.41
11	13	14	15	16.7167	18.11	19.5
11	12	14	15	16.5754	17.96	19.34
9.4	11	12	13	14.1049	15.28	16.46
12	13	14	16	17.2621	18.7	20.14
11	12	13	15	16.0107	17.34	18.68
10	12	13	14	15.3404	16.62	17.9
9.3	10	12	13	13.9478	15.11	16.27
9.5	11	12	13	14.3137	15.51	16.7
6.7	7.5	8.4	9.2	10.0407	10.88	11.71
6.6	7.4	8.2	9	9.85082	10.67	11.49
6.9	7.7	8.6	9.4	10.2912	11.15	12.01
6.7	7.5	8.4	9.2	10.0252	10.86	11.7
8.9	10	11	12	13.2872	14.39	15.5
8.1	9.1	10	11	12.1366	13.15	14.16
7.5	8.5	9.4	10	11.2712	12.21	13.15
0.63	0.71	0.79	0.86	0.942907	1.021	1.1
2.6	2.9	3.2	3.5	3.83185	4.151	4.47
22	25	28	31	33.5424	36.34	39.13
25	28	31	34	36.8178	39.89	42.95
35	39	44	48	52.3397	56.7	61.06
34	38	42	46	50.5716	54.79	59
4.3	4.8	5.4	5.9	6.43346	6.97	7.506
32	36	40	44	47.6738	51.65	55.62
27	30	34	37	40.2908	43.65	47.01
26	29	33	36	39.0439	42.3	45.55
26	30	33	36	39.4629	42.75	46.04
19	21	23	26	28.0297	30.37	32.7
16	19	21	23	24.723	26.78	28.84
18	20	22	24	26.451	28.66	30.86
17	19	21	24	25.7401	27.89	30.03
16	19	21	23	24.7385	26.8	28.86
21	24	26	29	31.4248	34.04	36.66
22	25	28	31	33.4521	36.24	39.03
21	24	27	29	32.1186	34.8	37.47
20	22	24	27	29.2588	31.7	34.14
18	20	23	25	27.1311	29.39	31.65
11	12	14	15	16.6266	18.01	19.4
10	12	13	14	15.5652	16.86	18.16
8.9	10	11	12	13.371	14.49	15.6
23	26	29	32	35.2462	38.18	41.12
9.1	10	11	12	13.593	14.73	15.86
8.7	9.8	11	12	13.1183	14.21	15.3
9	10	11	12	13.539	14.67	15.8
8.8	9.9	11	12	13.2315	14.33	15.44
16	18	20	22	23.8464	25.83	27.82
16	18	20	22	23.6149	25.58	27.55
8.8	9.9	11	12	13.2163	14.32	15.42
13	15	16	18	19.5048	21.13	22.76
11	13	14	16	17.0875	18.51	19.94
13	14	16	17	19.0711	20.66	22.25
11	13	14	16	17.1518	18.58	20.01
13	15	16	18	19.4134	21.03	22.65
11	12	13	15	15.8521	17.17	18.49
11	12	14	15	16.3342	17.7	19.06
13	14	16	18	19.3198	20.93	22.54
0.79	0.89	0.99	1.1	1.18938	1.289	1.388
0.86	0.97	1.1	1.2	1.29442	1.402	1.51
1	1.2	1.3	1.4	1.5686	1.699	1.83
0.99	1.1	1.2	1.4	1.4925	1.617	1.741
0.83	0.93	1	1.1	1.24546	1.349	1.453
0.98	1.1	1.2	1.4	1.47297	1.596	1.718
17	19	21	23	25.2315	27.33	29.44
16	18	20	22	24.2328	26.25	28.27
16	18	20	22	23.9046	25.9	27.89
9.7	11	12	13	14.4855	15.69	16.9
9.9	11	12	14	14.8174	16.05	17.29
8.4	9.5	11	12	12.6324	13.69	14.74
9.8	11	12	14	14.753	15.98	17.21
10	11	13	14	15.1524	16.42	17.68
9	10	11	12	13.5695	14.7	15.83
11	13	14	16	17.1373	18.57	19.99
9.8	11	12	14	14.7477	15.98	17.21
1.1	1.3	1.4	1.6	1.71375	1.857	1.999
1.1	1.2	1.3	1.5	1.5871	1.719	1.852
1.2	1.4	1.5	1.7	1.82044	1.972	2.124
0.91	1	1.1	1.3	1.36941	1.484	1.598
1.2	1.3	1.5	1.6	1.77266	1.92	2.068
1.1	1.3	1.4	1.5	1.67201	1.811	1.951
1.3	1.5	1.6	1.8	1.97215	2.136	2.301
1.3	1.4	1.6	1.8	1.91779	2.078	2.237
19	21	24	26	28.2106	30.56	32.91
15	17	19	21	22.6199	24.5	26.39
20	23	26	28	30.6997	33.26	35.82
0.13	0.15	0.16	0.18	0.195629	0.2119	0.2282
0.16	0.19	0.21	0.23	0.247005	0.2676	0.2882
0.18	0.2	0.22	0.24	0.264998	0.2871	0.3092
0.13	0.14	0.16	0.18	0.19263	0.2087	0.2247
0.16	0.17	0.19	0.21	0.232784	0.2522	0.2716
0.14	0.16	0.18	0.2	0.213706	0.2315	0.2493
1.7	1.9	2.1	2.3	2.53704	2.748	2.96
1.9	2.1	2.4	2.6	2.82478	3.06	3.296
2	2.2	2.4	2.7	2.92942	3.174	3.418
1.7	1.9	2.1	2.3	2.51634	2.726	2.936
1.6	1.8	2.1	2.3	2.46206	2.667	2.872
1.5	1.7	1.9	2.1	2.30564	2.498	2.69
42	47	53	58	63.1982	68.46	73.73
33	37	41	45	49.1799	53.28	57.38
35	40	44	49	52.9865	57.4	61.82
35	40	44	49	53.1991	57.63	62.07
43	48	54	59	64.4523	69.82	75.19
11	12	13	15	15.9679	17.3	18.63
7.5	8.4	9.4	10	11.2401	12.18	13.11
8	9	10	11	12.0079	13.01	14.01
7.2	8.1	9	9.9	10.7562	11.65	12.55
6.8	7.7	8.5	9.4	10.2395	11.09	11.95
24	27	30	33	35.5153	38.47	41.43
20	22	25	27	29.9054	32.4	34.89
21	24	27	29	31.9737	34.64	37.3
27	31	34	38	41.2201	44.66	48.09
17	19	21	24	25.6835	27.82	29.96
20	23	25	28	30.2148	32.73	35.25
18	20	22	24	26.5641	28.78	30.99
22	25	28	31	33.6573	36.46	39.27
1.5	1.7	1.9	2.1	2.28788	2.479	2.669
1.9	2.1	2.4	2.6	2.85786	3.096	3.334
2.5	2.8	3.1	3.4	3.71433	4.024	4.333
9.5	11	12	13	14.3004	15.49	16.68
9.7	11	12	13	14.5093	15.72	16.93
9.4	11	12	13	14.0602	15.23	16.4
11	12	13	15	15.9932	17.33	18.66
11	12	13	15	15.8241	17.14	18.46
9.1	10	11	12	13.6263	14.76	15.9
9.7	11	12	13	14.5016	15.71	16.92
9.5	11	12	13	14.313	15.51	16.7
0.1	0.12	0.13	0.14	0.153626	0.1664	0.1792
0.15	0.17	0.19	0.21	0.232289	0.2516	0.271
0.17	0.19	0.21	0.24	0.257235	0.2787	0.3001
0.11	0.12	0.14	0.15	0.164378	0.1781	0.1918
13	15	17	19	20.2234	21.91	23.59
9.5	11	12	13	14.2179	15.4	16.59
12	13	15	16	17.9672	19.46	20.96
30	34	38	41	45.139	48.9	52.66
11	12	14	15	16.5559	17.94	19.32
11	12	14	15	16.2171	17.57	18.92
9.6	11	12	13	14.4318	15.63	16.84
11	13	14	16	16.9915	18.41	19.82
12	13	15	16	17.7871	19.27	20.75
39	44	48	53	58.0416	62.88	67.72
36	41	45	50	54.1071	58.62	63.12
24	26	29	32	35.2873	38.23	41.17
9.5	11	12	13	14.1913	15.37	16.56
66	74	82	91	98.9315	107.2	115.4
41	46	51	56	61.5527	66.68	71.81
41	46	51	56	61.3152	66.42	71.53
41	46	51	56	60.9387	66.02	71.1
36	40	44	49	53.3156	57.76	62.2
11	13	14	16	16.9513	18.36	19.78
12	13	15	16	17.739	19.22	20.7
11	13	14	16	16.924	18.33	19.74
6.2	7	7.8	8.6	9.33424	10.11	10.89
9.7	11	12	13	14.6028	15.82	17.04
14	15	17	19	20.5662	22.28	23.99
21	23	26	28	30.8062	33.37	35.94
18	21	23	25	27.3533	29.63	31.91
16	18	21	23	24.6096	26.66	28.71
20	23	25	28	30.419	32.95	35.49
22	25	28	31	33.4138	36.2	38.98
17	19	21	23	25.3401	27.45	29.56
18	20	23	25	27.0171	29.27	31.52
11	13	14	15	16.8287	18.23	19.63
12	13	15	16	17.634	19.1	20.57
15	16	18	20	21.955	23.78	25.61
11	12	13	15	15.949	17.28	18.61
13	14	16	17	18.796	20.36	21.93
16	18	20	22	24.1657	26.18	28.19
18	20	23	25	27.1479	29.41	31.67
15	17	19	21	22.4186	24.29	26.16
18	20	23	25	27.1093	29.37	31.63
17	19	21	23	24.8416	26.91	28.98
17	20	22	24	26.2432	28.43	30.62
19	21	23	26	28.1553	30.5	32.85
1.7	1.9	2.1	2.3	2.47921	2.686	2.892
1.9	2.2	2.4	2.7	2.90178	3.144	3.385
8.9	10	11	12	13.3196	14.43	15.54
15	17	19	20	22.3288	24.19	26.05
1.9	2.1	2.3	2.6	2.78534	3.017	3.25
2	2.3	2.6	2.8	3.06063	3.316	3.571
0.08	0.09	0.1	0.11	0.119564	0.1295	0.1395
2.9	3.2	3.6	4	4.30996	4.669	5.028
0.095	0.11	0.12	0.13	0.14262	0.1545	0.1664
0.087	0.098	0.11	0.12	0.130524	0.1414	0.1523
0.088	0.099	0.11	0.12	0.131712	0.1427	0.1537
0.082	0.093	0.1	0.11	0.123629	0.1339	0.1442
0.098	0.11	0.12	0.13	0.146894	0.1591	0.1714
0.068	0.077	0.085	0.094	0.102076	0.1106	0.1191
0.087	0.098	0.11	0.12	0.13098	0.1419	0.1528
0.082	0.092	0.1	0.11	0.122439	0.1326	0.1428
0.079	0.089	0.099	0.11	0.118344	0.1282	0.1381
32	36	39	43	47.3339	51.28	55.22
31	35	39	43	46.4425	50.31	54.18
26	29	33	36	39.2783	42.55	45.82
16	18	20	22	24.508	26.55	28.59
1.7	1.9	2.1	2.3	2.51935	2.729	2.939
19	22	24	26	28.7529	31.15	33.55
21	24	26	29	31.4913	34.12	36.74
18	20	22	25	26.7566	28.99	31.22
17	19	21	23	24.9785	27.06	29.14
0.11	0.12	0.14	0.15	0.163637	0.1773	0.1909
22	25	28	31	33.6793	36.49	39.29
17	19	21	23	25.4348	27.55	29.67
14	16	18	19	21.0588	22.81	24.57
1.5	1.7	1.9	2.1	2.27836	2.468	2.658
1.3	1.4	1.6	1.7	1.88551	2.043	2.2
2	2.2	2.5	2.7	2.98154	3.23	3.478
1.4	1.6	1.8	2	2.16233	2.343	2.523
11	13	14	16	16.9366	18.35	19.76
11	12	13	15	16.0449	17.38	18.72
13	15	17	18	19.8125	21.46	23.11
13	15	17	19	20.2376	21.92	23.61
10	11	12	14	14.937	16.18	17.43
11	12	13	15	16.1595	17.51	18.85
15	17	19	21	22.4641	24.34	26.21
16	18	20	22	23.8744	25.86	27.85
15	17	18	20	22.1741	24.02	25.87
15	17	18	20	22.1079	23.95	25.79
16	17	19	21	23.2854	25.23	27.17
16	18	20	22	23.7148	25.69	27.67
15	17	19	21	22.9817	24.9	26.81
16	18	19	21	23.336	25.28	27.23
2.5	2.8	3.1	3.5	3.76538	4.079	4.393
1.9	2.1	2.3	2.5	2.78158	3.013	3.245
1.9	2.1	2.3	2.6	2.78767	3.02	3.252
1.9	2.1	2.4	2.6	2.85966	3.098	3.336
4.1	4.6	5.1	5.6	6.15203	6.665	7.177
3.6	4	4.4	4.9	5.33471	5.779	6.224
3.1	3.5	3.9	4.3	4.65737	5.045	5.434
2.6	2.9	3.2	3.5	3.83792	4.158	4.478
3	3.4	3.8	4.1	4.52568	4.903	5.28
3.3	3.8	4.2	4.6	5.00777	5.425	5.842
1.8	2	2.2	2.4	2.67216	2.895	3.118
0.18	0.2	0.23	0.25	0.271583	0.2942	0.3168
0.14	0.16	0.18	0.2	0.212755	0.2305	0.2482
11	13	14	15	16.901	18.31	19.72
12	13	14	16	17.3956	18.85	20.29
13	15	16	18	19.3775	20.99	22.61
13	15	17	18	19.9247	21.59	23.25
13	15	17	19	20.2073	21.89	23.58
15	17	19	21	22.692	24.58	26.47
15	17	19	21	22.4909	24.37	26.24
14	16	17	19	20.9379	22.68	24.43
13	15	17	18	19.88	21.54	23.19
11	13	14	16	17.2067	18.64	20.07
12	13	15	16	17.7694	19.25	20.73
15	17	18	20	22.0595	23.9	25.74
13	15	16	18	19.4296	21.05	22.67
15	16	18	20	21.902	23.73	25.55
1.5	1.7	1.9	2.1	2.24931	2.437	2.624
1.5	1.7	1.8	2	2.21723	2.402	2.587
1.6	1.8	2	2.2	2.44718	2.651	2.855
1.5	1.7	1.9	2.1	2.30922	2.502	2.694
1.7	1.9	2.1	2.3	2.47611	2.682	2.889
1.7	1.9	2.1	2.3	2.52748	2.738	2.949
1.7	1.9	2.1	2.3	2.5351	2.746	2.958
11	12	14	15	16.4298	17.8	19.17
10	11	13	14	15.1704	16.43	17.7
10	11	13	14	15.0884	16.35	17.6
10	11	13	14	15.1341	16.4	17.66
11	12	13	14	15.8053	17.12	18.44
11	13	14	15	16.7885	18.19	19.59
10	12	13	14	15.4038	16.69	17.97
10	12	13	14	15.699	17.01	18.32
10	11	13	14	15.0955	16.35	17.61
9.7	11	12	13	14.5469	15.76	16.97
2	2.2	2.5	2.7	2.95638	3.203	3.449
8.9	10	11	12	13.377	14.49	15.61
9.5	11	12	13	14.2366	15.42	16.61
0.1	0.12	0.13	0.14	0.154426	0.1673	0.1802
0.12	0.14	0.15	0.17	0.180113	0.1951	0.2101
0.1	0.12	0.13	0.14	0.156495	0.1695	0.1826
0.1	0.11	0.12	0.14	0.149421	0.1619	0.1743
0.12	0.14	0.15	0.17	0.185667	0.2011	0.2166
11	12	13	15	16.0529	17.39	18.73
11	12	14	15	16.2539	17.61	18.96
2.2	2.5	2.8	3.1	3.35345	3.633	3.912
11	13	14	16	16.9282	18.34	19.75
11	12	14	15	16.5131	17.89	19.27
11	13	14	16	16.9401	18.35	19.76
15	17	19	21	22.4596	24.33	26.2
18	20	22	25	26.921	29.16	31.41
15	16	18	20	21.8503	23.67	25.49
22	25	27	30	32.9415	35.69	38.43
14	16	18	20	21.6847	23.49	25.3
10	12	13	14	15.7333	17.04	18.36
11	13	14	16	17.1244	18.55	19.98
15	16	18	20	21.9648	23.8	25.63
15	17	19	21	22.6086	24.49	26.38
14	16	18	20	21.4988	23.29	25.08
28	31	35	38	41.4921	44.95	48.41
35	40	44	48	52.9046	57.31	61.72
29	33	36	40	43.6477	47.28	50.92
54	61	68	75	81.7198	88.53	95.34
41	46	51	56	61.0354	66.12	71.21
14	15	17	19	20.4248	22.13	23.83
13	14	16	18	19.195	20.79	22.39
15	16	18	20	21.8359	23.66	25.48
17	20	22	24	26.1813	28.36	30.54
14	16	18	19	21.2065	22.97	24.74
19	21	23	26	28.0262	30.36	32.7
37	42	47	51	56.1189	60.8	65.47
55	62	68	75	82.1124	88.96	95.8
52	58	65	71	77.53	83.99	90.45
44	49	55	60	65.8618	71.35	76.84
39	44	49	54	58.4407	63.31	68.18
46	51	57	63	68.251	73.94	79.63
51	57	63	69	75.7542	82.07	88.38
1.6	1.8	2	2.1	2.34086	2.536	2.731
1.5	1.7	1.8	2	2.20346	2.387	2.571
1.9	2.2	2.4	2.7	2.90086	3.143	3.384
1.7	1.9	2.1	2.3	2.55525	2.768	2.981
3.7	4.1	4.6	5	5.49938	5.958	6.416
2.9	3.3	3.6	4	4.36847	4.733	5.097
1.4	1.6	1.8	1.9	2.12448	2.302	2.479
1.5	1.6	1.8	2	2.19943	2.383	2.566
1.5	1.7	1.9	2	2.22947	2.415	2.601
0.11	0.12	0.14	0.15	0.16285	0.1764	0.19
0.12	0.14	0.15	0.17	0.183826	0.1991	0.2145
0.14	0.16	0.17	0.19	0.209987	0.2275	0.245
0.14	0.15	0.17	0.19	0.205294	0.2224	0.2395
15	17	19	21	23.0288	24.95	26.87
11	12	14	15	16.6573	18.05	19.43
13	15	16	18	19.4391	21.06	22.68
9.5	11	12	13	14.2971	15.49	16.68
10	12	13	14	15.3715	16.65	17.93
86	96	110	120	128.346	139	149.7
13	14	16	17	18.951	20.53	22.11
15	16	18	20	21.7837	23.6	25.41
8.6	9.7	11	12	12.8984	13.97	15.05
4.3	4.8	5.3	5.9	6.38485	6.917	7.449
4.4	4.9	5.4	6	6.53818	7.083	7.628
4.1	4.6	5.1	5.6	6.09409	6.602	7.11
3.3	3.7	4.1	4.6	4.97922	5.394	5.809
3.7	4.1	4.6	5	5.4965	5.955	6.413
96	110	120	130	144.677	156.7	168.8
10	11	13	14	15.0803	16.34	17.59
8.2	9.2	10	11	12.331	13.36	14.39
11	13	14	16	16.9895	18.41	19.82
4.8	5.4	6	6.6	7.19045	7.79	8.389
4.8	5.4	6	6.6	7.23321	7.836	8.439
5.2	5.8	6.5	7.1	7.77004	8.418	9.065
0.31	0.34	0.38	0.42	0.459031	0.4973	0.5355
4.5	5.1	5.6	6.2	6.77029	7.334	7.899
3.4	3.8	4.2	4.7	5.07679	5.5	5.923
3.8	4.3	4.7	5.2	5.6909	6.165	6.639
12	13	15	16	17.4215	18.87	20.33
44	50	56	61	66.6606	72.22	77.77
44	50	55	61	66.0372	71.54	77.04
41	47	52	57	62.0572	67.23	72.4
48	54	61	67	72.6247	78.68	84.73
42	47	52	57	62.7261	67.95	73.18
0.32	0.37	0.41	0.45	0.487	0.5276	0.5682
37	41	46	51	55.3002	59.91	64.52
17	19	21	23	25.1543	27.25	29.35
13	15	16	18	19.3689	20.98	22.6
15	17	19	21	23.2236	25.16	27.09
83	93	100	110	124.108	134.5	144.8
2.2	2.5	2.8	3.1	3.33863	3.617	3.895
18	20	23	25	27.3108	29.59	31.86
15	17	19	21	23.1495	25.08	27.01
14	15	17	19	20.4919	22.2	23.91
17	19	22	24	25.9389	28.1	30.26
16	18	21	23	24.6153	26.67	28.72
15	17	19	21	22.8754	24.78	26.69
15	17	19	21	22.7717	24.67	26.57
17	19	21	23	25.186	27.28	29.38
18	20	22	24	26.3209	28.51	30.71
46	52	58	64	69.3578	75.14	80.92
18	20	23	25	27.1317	29.39	31.65
1.8	2.1	2.3	2.5	2.76333	2.994	3.224
84	95	110	120	126.654	137.2	147.8
16	18	20	22	23.9389	25.93	27.93
18	21	23	25	27.5445	29.84	32.14
16	17	19	21	23.2958	25.24	27.18
15	17	19	21	22.8711	24.78	26.68
1.7	2	2.2	2.4	2.61598	2.834	3.052
2.2	2.5	2.8	3	3.31448	3.591	3.867
1.4	1.6	1.7	1.9	2.07736	2.25	2.424
1.7	2	2.2	2.4	2.60427	2.821	3.038
1.4	1.6	1.8	2	2.16645	2.347	2.528
12	14	15	17	18.2262	19.75	21.26
3.2	3.6	3.9	4.3	4.7354	5.13	5.525
9	10	11	12	13.466	14.59	15.71
13	15	17	18	20.0511	21.72	23.39
12	14	15	17	18.1909	19.71	21.22
13	15	17	18	20.109	21.78	23.46
9.7	11	12	13	14.6188	15.84	17.06
0.08	0.09	0.1	0.11	0.119933	0.1299	0.1399
0.11	0.12	0.14	0.15	0.163582	0.1772	0.1908
0.12	0.14	0.16	0.17	0.186739	0.2023	0.2179
0.091	0.1	0.11	0.13	0.136943	0.1484	0.1598
0.085	0.096	0.11	0.12	0.127897	0.1386	0.1492
0.11	0.13	0.14	0.15	0.167456	0.1814	0.1954
0.11	0.13	0.14	0.15	0.166759	0.1807	0.1946
15	17	19	20	22.3388	24.2	26.06
16	18	19	21	23.3823	25.33	27.28
15	16	18	20	21.8836	23.71	25.53
36	40	45	49	53.7137	58.19	62.67
13	15	16	18	19.614	21.25	22.88
12	14	15	17	18.2724	19.8	21.32
1.6	1.8	2	2.2	2.4276	2.63	2.832
8.3	9.3	10	11	12.392	13.42	14.46
13	14	16	17	19.0605	20.65	22.24
14	16	18	20	21.5245	23.32	25.11
15	16	18	20	21.971	23.8	25.63
17	19	21	23	25.21	27.31	29.41
15	17	19	21	22.654	24.54	26.43
14	15	17	19	20.3434	22.04	23.73
11	13	14	15	16.7655	18.16	19.56
10	12	13	14	15.5132	16.81	18.1
16	18	20	22	24.0303	26.03	28.04
13	15	16	18	19.3857	21	22.62
28	31	35	38	41.6703	45.14	48.62
25	28	31	34	36.7729	39.84	42.9
24	27	30	33	35.8956	38.89	41.88
25	28	31	34	37.1167	40.21	43.3
25	28	31	34	37.4867	40.61	43.73
25	28	31	34	37.5321	40.66	43.79
18	21	23	25	27.6487	29.95	32.26
14	16	18	20	21.4029	23.19	24.97
16	18	20	22	23.5842	25.55	27.51
17	19	21	23	24.9081	26.98	29.06
40	45	50	55	60.2609	65.28	70.3
38	43	48	53	57.4762	62.27	67.06
35	39	43	48	52.0503	56.39	60.73
32	36	40	44	48.1963	52.21	56.23
36	41	45	50	54.246	58.77	63.29
24	27	30	33	35.945	38.94	41.94
38	43	47	52	56.8112	61.55	66.28
12	14	16	17	18.6672	20.22	21.78
15	17	19	21	22.7462	24.64	26.54
16	18	20	22	24.278	26.3	28.32
15	16	18	20	21.778	23.59	25.41
18	21	23	25	27.3499	29.63	31.91
15	17	19	21	22.8707	24.78	26.68
13	14	16	18	19.2393	20.84	22.45
23	26	29	32	34.5804	37.46	40.34
27	30	34	37	40.5241	43.9	47.28
19	21	24	26	28.3336	30.69	33.06
19	21	23	26	28.1406	30.49	32.83
19	22	24	27	28.9567	31.37	33.78
17	19	21	23	24.9838	27.07	29.15
26	29	33	36	39.3316	42.61	45.89
29	33	36	40	43.7941	47.44	51.09
15	16	18	20	21.7662	23.58	25.39
12	14	15	17	18.0995	19.61	21.12
11	12	14	15	16.5113	17.89	19.26
11	13	14	15	16.6943	18.09	19.48
15	16	18	20	21.8283	23.65	25.47
15	16	18	20	21.901	23.73	25.55
5.7	6.4	7.1	7.8	8.52496	9.235	9.946
3.6	4.1	4.5	5	5.40038	5.85	6.3
4	4.5	5	5.5	6.03594	6.539	7.042
3.7	4.2	4.6	5.1	5.53836	6	6.461
3.5	3.9	4.4	4.8	5.25581	5.694	6.132
4.2	4.7	5.2	5.7	6.24724	6.768	7.288
3.8	4.3	4.8	5.3	5.75101	6.23	6.71
3.9	4.3	4.8	5.3	5.78772	6.27	6.752
0.24	0.27	0.31	0.34	0.366448	0.397	0.4275
0.22	0.25	0.27	0.3	0.328701	0.3561	0.3835
0.25	0.28	0.31	0.34	0.375655	0.407	0.4383
0.23	0.26	0.29	0.32	0.350981	0.3802	0.4095
0.22	0.24	0.27	0.3	0.322864	0.3498	0.3767
0.45	0.51	0.56	0.62	0.674352	0.7305	0.7867
0.25	0.28	0.31	0.34	0.370117	0.401	0.4318
0.23	0.26	0.29	0.31	0.343188	0.3718	0.4004
7.8	8.8	9.7	11	11.6786	12.65	13.63
7.7	8.7	9.6	11	11.5798	12.54	13.51
7.9	8.9	9.9	11	11.9168	12.91	13.9
11	12	13	15	15.8743	17.2	18.52
1.5	1.7	1.9	2.1	2.27784	2.468	2.657
1.3	1.4	1.6	1.7	1.89168	2.049	2.207
12	13	15	16	17.8291	19.31	20.8
9.9	11	12	14	14.781	16.01	17.24
10	12	13	14	15.5108	16.8	18.1
11	12	14	15	16.5262	17.9	19.28
10	12	13	14	15.3811	16.66	17.94
12	13	15	16	17.5153	18.97	20.43
11	13	14	16	17.1012	18.53	19.95
37	42	47	51	55.9169	60.58	65.24
12	13	15	16	17.4742	18.93	20.39
4.1	4.6	5.1	5.6	6.10213	6.611	7.119
3.4	3.9	4.3	4.7	5.17243	5.603	6.035
3.4	3.8	4.2	4.6	5.03829	5.458	5.878
3.6	4.1	4.5	5	5.43278	5.886	6.338
22	24	27	30	32.6515	35.37	38.09
21	23	26	29	31.3217	33.93	36.54
20	23	26	28	30.6386	33.19	35.75
24	27	30	33	35.539	38.5	41.46
24	27	30	33	35.652	38.62	41.59
24	26	29	32	35.3	38.24	41.18
15	16	18	20	21.995	23.83	25.66
18	21	23	25	27.7415	30.05	32.37
17	19	21	23	25.0081	27.09	29.18
19	21	23	26	28.0214	30.36	32.69
16	18	20	22	24.2688	26.29	28.31
19	21	23	25	27.7757	30.09	32.41
0.13	0.15	0.17	0.18	0.199861	0.2165	0.2332
64	72	80	88	95.6035	103.6	111.5
0.12	0.14	0.16	0.17	0.187261	0.2029	0.2185
0.1	0.11	0.12	0.14	0.14984	0.1623	0.1748
0.12	0.14	0.15	0.17	0.181817	0.197	0.2121
0.087	0.098	0.11	0.12	0.131001	0.1419	0.1528
0.087	0.098	0.11	0.12	0.131052	0.142	0.1529
0.092	0.1	0.11	0.13	0.137731	0.1492	0.1607
0.11	0.12	0.14	0.15	0.162585	0.1761	0.1897
1.8	2	2.3	2.5	2.72502	2.952	3.179
0.17	0.19	0.21	0.24	0.25788	0.2794	0.3009
0.13	0.15	0.16	0.18	0.195475	0.2118	0.2281
0.14	0.16	0.18	0.19	0.211892	0.2296	0.2472
0.17	0.19	0.21	0.23	0.255561	0.2769	0.2982
0.18	0.2	0.22	0.24	0.263554	0.2855	0.3075
0.15	0.17	0.19	0.21	0.226833	0.2457	0.2646
0.14	0.16	0.18	0.2	0.216446	0.2345	0.2525
51	57	64	70	76.4775	82.85	89.22
25	28	31	34	37.1502	40.25	43.34
34	38	43	47	51.0191	55.27	59.52
46	52	58	64	69.6955	75.5	81.31
35	40	44	49	52.9616	57.38	61.79
23	26	28	31	34.0783	36.92	39.76
41	46	51	56	61.6024	66.74	71.87
61	69	76	84	91.6705	99.31	106.9
0.14	0.15	0.17	0.19	0.204865	0.2219	0.239
0.11	0.12	0.13	0.15	0.160644	0.174	0.1874
0.13	0.15	0.17	0.18	0.201619	0.2184	0.2352
0.12	0.13	0.15	0.16	0.177842	0.1927	0.2075
17	19	21	23	24.8287	26.9	28.97
17	19	21	23	25.1289	27.22	29.32
15	17	18	20	22.0997	23.94	25.78
19	21	23	25	27.753	30.07	32.38
18	20	22	25	26.9789	29.23	31.48
9.3	10	12	13	13.8778	15.03	16.19
8.2	9.2	10	11	12.2928	13.32	14.34
12	14	15	17	18.2147	19.73	21.25
12	13	15	16	17.7223	19.2	20.68
8.2	9.2	10	11	12.2971	13.32	14.35
7.8	8.8	9.7	11	11.6781	12.65	13.62
7.5	8.5	9.4	10	11.3214	12.26	13.21
8.4	9.4	10	12	12.5795	13.63	14.68
8	9	10	11	11.9774	12.98	13.97
8.1	9.1	10	11	12.0774	13.08	14.09
55	62	68	75	82.1446	88.99	95.84
3.9	4.4	4.9	5.4	5.90856	6.401	6.893
4.4	4.9	5.5	6	6.55097	7.097	7.643
4.2	4.8	5.3	5.8	6.33872	6.867	7.395
4.2	4.7	5.2	5.7	6.25482	6.776	7.297
3.1	3.5	3.9	4.2	4.6256	5.011	5.397
12	13	15	16	17.8469	19.33	20.82
11	13	14	16	16.9212	18.33	19.74
8.4	9.4	10	12	12.5584	13.61	14.65
8.7	9.8	11	12	13.0187	14.1	15.19
8.7	9.8	11	12	13.0656	14.15	15.24
9.6	11	12	13	14.3984	15.6	16.8
11	12	13	15	16.055	17.39	18.73
12	14	15	17	18.2837	19.81	21.33
13	14	16	17	19.0207	20.61	22.19
15	17	19	21	22.5456	24.42	26.3
14	16	18	20	21.7186	23.53	25.34
16	18	20	22	23.9039	25.9	27.89
14	16	17	19	20.9845	22.73	24.48
41	46	51	56	61.3307	66.44	71.55
16	17	19	21	23.2531	25.19	27.13
16	18	20	22	24.1083	26.12	28.13
52	58	65	71	77.4489	83.9	90.36
0.13	0.14	0.16	0.17	0.189368	0.2051	0.2209
15	17	19	21	22.7815	24.68	26.58
16	18	20	22	23.9371	25.93	27.93
19	22	24	26	28.7732	31.17	33.57
18	20	22	24	26.7069	28.93	31.16
17	19	21	24	25.7907	27.94	30.09
16	18	20	22	23.6627	25.63	27.61
16	18	20	22	23.9048	25.9	27.89
16	18	20	22	23.59	25.56	27.52
39	44	48	53	58.0966	62.94	67.78
44	49	55	60	65.7775	71.26	76.74
16	17	19	21	23.3213	25.26	27.21
16	18	20	22	24.3893	26.42	28.45
16	18	20	22	24.4221	26.46	28.49
16	18	20	22	23.6419	25.61	27.58
34	38	42	47	50.8204	55.06	59.29
16	17	19	21	23.2512	25.19	27.13
14	16	18	20	21.5329	23.33	25.12
18	20	23	25	27.0512	29.31	31.56
17	19	21	23	25.3513	27.46	29.58
11	12	14	15	16.6332	18.02	19.41
12	13	15	16	17.7354	19.21	20.69
12	14	15	17	18.2925	19.82	21.34
12	13	15	16	17.4179	18.87	20.32
11	13	14	15	16.7823	18.18	19.58
13	14	16	17	18.9849	20.57	22.15
10	12	13	14	15.7005	17.01	18.32
10	12	13	14	15.6333	16.94	18.24
11	12	14	15	16.3616	17.73	19.09
11	13	14	16	17.1337	18.56	19.99
11	12	14	15	16.4277	17.8	19.17
4.8	5.4	6	6.6	7.21548	7.817	8.418
4.2	4.7	5.3	5.8	6.31507	6.841	7.368
4.8	5.4	6	6.6	7.20222	7.802	8.403
4.7	5.2	5.8	6.4	6.99308	7.576	8.159
4.3	4.9	5.4	5.9	6.46761	7.007	7.546
4.2	4.7	5.3	5.8	6.30831	6.834	7.36
4.6	5.1	5.7	6.3	6.82775	7.397	7.966
23	26	29	32	34.4184	37.29	40.15
25	28	31	34	36.847	39.92	42.99
14	15	17	19	20.6122	22.33	24.05
28	31	35	38	41.4052	44.86	48.31
22	25	27	30	32.8437	35.58	38.32
5.3	6	6.7	7.3	7.98861	8.654	9.32
27	31	34	38	41.1661	44.6	48.03
22	25	28	30	33.0504	35.8	38.56
24	27	30	33	36.0928	39.1	42.11
9.5	11	12	13	14.251	15.44	16.63
9.2	10	11	13	13.7695	14.92	16.06
9.1	10	11	13	13.6411	14.78	15.91
9.6	11	12	13	14.3587	15.56	16.75
51	57	63	70	76.0809	82.42	88.76
9.2	10	12	13	13.843	15	16.15
27	30	33	37	40.1396	43.48	46.83
29	32	36	40	43.1855	46.78	50.38
9	10	11	12	13.5634	14.69	15.82
10	11	13	14	15.2638	16.54	17.81
11	13	14	15	16.822	18.22	19.63
12	13	15	16	17.7805	19.26	20.74
1.5	1.6	1.8	2	2.18919	2.372	2.554
1.7	2	2.2	2.4	2.6025	2.819	3.036
1.5	1.7	1.8	2	2.21697	2.402	2.586
1.2	1.3	1.5	1.6	1.77082	1.918	2.066
8	9	10	11	12.0016	13	14
1.1	1.2	1.3	1.5	1.61924	1.754	1.889
1.1	1.2	1.3	1.5	1.60255	1.736	1.87
0.99	1.1	1.2	1.4	1.48853	1.613	1.737
10	11	13	14	15.0136	16.26	17.52
9.1	10	11	12	13.6338	14.77	15.91
9.5	11	12	13	14.1815	15.36	16.55
9	10	11	12	13.5719	14.7	15.83
8.3	9.4	10	11	12.5213	13.56	14.61
10	12	13	14	15.6378	16.94	18.24
13	14	16	17	18.8135	20.38	21.95
13	15	16	18	19.4734	21.1	22.72
1.4	1.5	1.7	1.9	2.03637	2.206	2.376
1.5	1.6	1.8	2	2.18847	2.371	2.553
1.4	1.6	1.7	1.9	2.08502	2.259	2.433
1.6	1.8	2	2.2	2.40213	2.602	2.802
1.3	1.5	1.6	1.8	1.95907	2.122	2.286
1.3	1.4	1.6	1.8	1.92116	2.081	2.241
17	20	22	24	26.0335	28.2	30.37
15	17	19	21	22.7438	24.64	26.53
[truncated: 417,630+ more rows]
