# Supplementary material for: Optimal Design and Biomechanical Analysis of a Biomimetic Lightweight Design Plate for Distal Tibial Fractures: A Finite Element Analysis
Source: Front Bioeng Biotechnol. 2022 Feb 21;10:820921. doi: 10.3389/fbioe.2022.820921 (PMC8901108; doi:10.3389/fbioe.2022.820921)
Supplement: Supplementary file 2 [file Table3.XLSX]

## Sheet: Sheet1
TLP8	TLP9	TLP10	TLP11	TLP12	TLP13
85.95	95.5	105	114.6	124.1	133.7
178.2	198	217.7	237.5	257.3	277.1
6.233	6.925	7.618	8.31	9.003	9.696
151.7	168.5	185.4	202.2	219.1	235.9
78.06	86.73	95.4	104.1	112.7	121.4
185.7	206.3	226.9	247.6	268.2	288.8
24.82	27.57	30.33	33.09	35.85	38.6
23.58	26.2	28.82	31.44	34.06	36.68
21.99	24.44	26.88	29.32	31.77	34.21
21.03	23.37	25.71	28.05	30.38	32.72
170	188.9	207.8	226.7	245.6	264.4
38.09	42.32	46.55	50.79	55.02	59.25
204	226.6	249.3	272	294.6	317.3
30.39	33.77	37.15	40.53	43.9	47.28
27.61	30.67	33.74	36.81	39.87	42.94
13.79	15.32	16.85	18.38	19.92	21.45
12.35	13.72	15.1	16.47	17.84	19.21
15.61	17.35	19.08	20.81	22.55	24.28
12.29	13.65	15.02	16.38	17.75	19.11
53.44	59.38	65.32	71.25	77.19	83.13
53.86	59.85	65.83	71.82	77.8	83.79
42.64	47.37	52.11	56.85	61.59	66.32
29.54	32.82	36.1	39.38	42.66	45.95
1.071	1.19	1.309	1.428	1.547	1.666
42.9	47.66	52.43	57.2	61.96	66.73
51.36	57.07	62.77	68.48	74.19	79.89
30.48	33.87	37.26	40.64	44.03	47.42
11.31	12.56	13.82	15.08	16.33	17.59
9.359	10.4	11.44	12.48	13.52	14.56
8.335	9.261	10.19	11.11	12.04	12.97
11.63	12.92	14.22	15.51	16.8	18.09
11.98	13.31	14.64	15.97	17.3	18.63
25.26	28.06	30.87	33.67	36.48	39.29
77.27	85.86	94.44	103	111.6	120.2
23.61	26.23	28.86	31.48	34.1	36.73
21.53	23.92	26.31	28.71	31.1	33.49
11.42	12.69	13.96	15.23	16.5	17.77
27.56	30.62	33.68	36.75	39.81	42.87
25.36	28.18	30.99	33.81	36.63	39.45
40.04	44.48	48.93	53.38	57.83	62.28
32	35.55	39.11	42.66	46.22	49.77
30.68	34.09	37.5	40.91	44.32	47.73
34.57	38.41	42.25	46.09	49.93	53.77
18.96	21.06	23.17	25.28	27.38	29.49
29.96	33.29	36.62	39.95	43.28	46.61
27.23	30.26	33.28	36.31	39.34	42.36
11.08	12.31	13.54	14.77	16	17.24
14.08	15.64	17.21	18.77	20.34	21.9
13.75	15.28	16.81	18.34	19.86	21.39
11.09	12.32	13.55	14.78	16.01	17.25
24.8	27.56	30.31	33.07	35.82	38.58
34.53	38.37	42.2	46.04	49.87	53.71
36.17	40.19	44.21	48.23	52.25	56.27
36.33	40.37	44.41	48.45	52.48	56.52
42.24	46.93	51.63	56.32	61.01	65.71
42.29	46.99	51.69	56.39	61.09	65.79
59.6	66.22	72.84	79.46	86.08	92.71
203.1	225.7	248.2	270.8	293.4	316
14.95	16.61	18.27	19.93	21.59	23.25
3.364	3.738	4.112	4.485	4.859	5.233
62.45	69.39	76.33	83.27	90.21	97.15
75.82	84.25	92.67	101.1	109.5	117.9
72.28	80.31	88.34	96.37	104.4	112.4
11.39	12.66	13.92	15.19	16.46	17.72
13.2	14.66	16.13	17.6	19.06	20.53
11.31	12.56	13.82	15.08	16.33	17.59
11.12	12.36	13.6	14.83	16.07	17.31
113.1	125.6	138.2	150.7	163.3	175.9
90.41	100.5	110.5	120.5	130.6	140.6
83.43	92.7	102	111.2	120.5	129.8
65.16	72.4	79.64	86.89	94.13	101.4
99.82	110.9	122	133.1	144.2	155.3
79.64	88.49	97.33	106.2	115	123.9
9.13	10.14	11.16	12.17	13.19	14.2
14.06	15.62	17.18	18.74	20.31	21.87
101.6	112.9	124.2	135.5	146.7	158
17.23	19.14	21.05	22.97	24.88	26.8
57.86	64.28	70.71	77.14	83.57	90
56.37	62.63	68.9	75.16	81.42	87.69
85.1	94.56	104	113.5	122.9	132.4
67.23	74.7	82.17	89.64	97.11	104.6
79.64	88.49	97.34	106.2	115	123.9
2.963	3.292	3.621	3.95	4.279	4.609
3.557	3.952	4.348	4.743	5.138	5.533
3.305	3.672	4.039	4.406	4.773	5.14
3.898	4.331	4.765	5.198	5.631	6.064
14.62	16.25	17.87	19.5	21.12	22.75
15.02	16.69	18.35	20.02	21.69	23.36
14.28	15.86	17.45	19.03	20.62	22.21
20.33	22.59	24.85	27.1	29.36	31.62
14.36	15.96	17.55	19.15	20.74	22.34
11.64	12.93	14.23	15.52	16.81	18.11
29.76	33.07	36.38	39.68	42.99	46.3
20.1	22.34	24.57	26.81	29.04	31.27
20.02	22.25	24.47	26.7	28.92	31.15
19.35	21.5	23.65	25.8	27.95	30.1
15.82	17.58	19.34	21.09	22.85	24.61
21.18	23.53	25.88	28.24	30.59	32.94
11.64	12.93	14.22	15.51	16.81	18.1
15.94	17.71	19.48	21.25	23.02	24.79
14.37	15.96	17.56	19.16	20.75	22.35
11.14	12.38	13.62	14.86	16.1	17.34
170.2	189.1	208	226.9	245.8	264.8
16.32	18.13	19.94	21.75	23.57	25.38
17.63	19.59	21.55	23.51	25.47	27.43
18.54	20.6	22.66	24.72	26.77	28.83
15.53	17.25	18.98	20.7	22.43	24.15
110.1	122.4	134.6	146.8	159.1	171.3
15.19	16.87	18.56	20.25	21.94	23.62
16.06	17.84	19.63	21.41	23.19	24.98
22.03	24.48	26.93	29.38	31.83	34.27
7.43	8.256	9.082	9.907	10.73	11.56
7.269	8.077	8.884	9.692	10.5	11.31
8.368	9.298	10.23	11.16	12.09	13.02
9.312	10.35	11.38	12.42	13.45	14.49
83.42	92.69	102	111.2	120.5	129.8
7.648	8.498	9.348	10.2	11.05	11.9
7.193	7.992	8.791	9.59	10.39	11.19
7.418	8.242	9.067	9.891	10.72	11.54
16.3	18.11	19.92	21.73	23.54	25.35
29.73	33.03	36.34	39.64	42.94	46.25
33.51	37.23	40.95	44.67	48.4	52.12
30.65	34.06	37.47	40.87	44.28	47.69
91.55	101.7	111.9	122.1	132.2	142.4
53.05	58.95	64.84	70.74	76.63	82.53
78.77	87.52	96.28	105	113.8	122.5
90.38	100.4	110.5	120.5	130.6	140.6
11.83	13.15	14.46	15.78	17.09	18.41
32.34	35.93	39.52	43.12	46.71	50.3
42.98	47.76	52.53	57.31	62.08	66.86
25.26	28.07	30.87	33.68	36.49	39.3
3.081	3.423	3.765	4.107	4.45	4.792
28.83	32.03	35.23	38.44	41.64	44.84
21	23.33	25.66	27.99	30.33	32.66
20.7	23	25.3	27.6	29.9	32.2
17.9	19.89	21.88	23.87	25.86	27.85
17.81	19.79	21.77	23.75	25.72	27.7
19.5	21.67	23.84	26	28.17	30.34
19.15	21.27	23.4	25.53	27.65	29.78
21.65	24.06	26.46	28.87	31.28	33.68
11.75	13.06	14.37	15.67	16.98	18.28
13.94	15.49	17.04	18.59	20.13	21.68
11.41	12.67	13.94	15.21	16.48	17.74
16.84	18.71	20.58	22.45	24.32	26.19
19.35	21.5	23.65	25.8	27.95	30.1
31.57	35.08	38.59	42.09	45.6	49.11
25.26	28.07	30.88	33.69	36.49	39.3
18.12	20.13	22.15	24.16	26.17	28.19
22.62	25.13	27.64	30.16	32.67	35.18
13.05	14.51	15.96	17.41	18.86	20.31
20.03	22.26	24.48	26.71	28.94	31.16
17.78	19.76	21.73	23.71	25.68	27.66
120.7	134.1	147.5	160.9	174.4	187.8
12.33	13.71	15.08	16.45	17.82	19.19
15.07	16.75	18.42	20.1	21.77	23.44
185.6	206.3	226.9	247.5	268.2	288.8
12.45	13.83	15.21	16.6	17.98	19.36
12.79	14.21	15.63	17.05	18.48	19.9
17.14	19.04	20.94	22.85	24.75	26.65
19.87	22.08	24.29	26.5	28.71	30.92
29.17	32.41	35.65	38.89	42.13	45.37
11.87	13.19	14.51	15.83	17.15	18.47
21.53	23.92	26.31	28.7	31.1	33.49
23.74	26.38	29.02	31.65	34.29	36.93
21.31	23.68	26.04	28.41	30.78	33.15
43.47	48.3	53.13	57.96	62.79	67.62
44.14	49.05	53.95	58.86	63.76	68.67
27.23	30.26	33.28	36.31	39.34	42.36
36.36	40.4	44.44	48.48	52.52	56.57
75.2	83.55	91.91	100.3	108.6	117
125.5	139.5	153.4	167.4	181.3	195.3
111.7	124.1	136.6	149	161.4	173.8
145.8	162	178.2	194.4	210.6	226.7
93.35	103.7	114.1	124.5	134.8	145.2
4.043	4.492	4.941	5.39	5.84	6.289
5.192	5.769	6.346	6.923	7.499	8.076
5.336	5.929	6.522	7.115	7.708	8.301
5.166	5.74	6.314	6.888	7.462	8.036
4.387	4.875	5.362	5.85	6.337	6.825
4.679	5.199	5.719	6.239	6.759	7.279
120.7	134.1	147.5	160.9	174.3	187.7
63.01	70.02	77.02	84.02	91.02	98.02
53.29	59.21	65.13	71.05	76.97	82.89
118	131.1	144.2	157.3	170.4	183.5
28.66	31.85	35.03	38.21	41.4	44.58
46.35	51.5	56.65	61.8	66.95	72.1
33.26	36.96	40.65	44.35	48.05	51.74
39.91	44.34	48.77	53.21	57.64	62.07
2.935	3.261	3.587	3.913	4.239	4.565
50.49	56.1	61.71	67.32	72.93	78.54
31.29	34.76	38.24	41.72	45.19	48.67
46.01	51.13	56.24	61.35	66.46	71.58
46.01	51.13	56.24	61.35	66.46	71.58
27.59	30.66	33.73	36.79	39.86	42.92
8.55	9.5	10.45	11.4	12.35	13.3
4.278	4.753	5.228	5.703	6.179	6.654
28.62	31.8	34.98	38.16	41.34	44.51
25.52	28.35	31.19	34.02	36.86	39.69
29.44	32.71	35.98	39.25	42.52	45.79
16.9	18.78	20.65	22.53	24.41	26.29
23.98	26.65	29.31	31.98	34.64	37.31
12.94	14.38	15.81	17.25	18.69	20.13
14.15	15.72	17.29	18.86	20.43	22.01
15.47	17.19	18.91	20.63	22.35	24.07
13.74	15.27	16.8	18.33	19.85	21.38
15.4	17.11	18.82	20.53	22.24	23.95
12.63	14.03	15.44	16.84	18.24	19.65
16.85	18.72	20.59	22.47	24.34	26.21
3.105	3.45	3.795	4.14	4.485	4.83
31.87	35.41	38.95	42.49	46.03	49.57
26.96	29.95	32.95	35.94	38.94	41.93
22.16	24.62	27.08	29.54	32	34.46
27.75	30.84	33.92	37	40.09	43.17
32.47	36.07	39.68	43.29	46.9	50.5
27.94	31.05	34.15	37.25	40.36	43.46
18.08	20.09	22.1	24.11	26.12	28.13
21.99	24.43	26.87	29.32	31.76	34.2
35.02	38.91	42.8	46.69	50.58	54.47
270.1	300.1	330.2	360.2	390.2	420.2
26.13	29.03	31.93	34.84	37.74	40.64
29.66	32.96	36.25	39.55	42.84	46.14
2.126	2.362	2.598	2.835	3.071	3.307
42.88	47.64	52.41	57.17	61.94	66.7
43.44	48.26	53.09	57.91	62.74	67.57
155.8	173.1	190.5	207.8	225.1	242.4
36.06	40.06	44.07	48.08	52.08	56.09
36.86	40.95	45.05	49.14	53.24	57.33
53.79	59.77	65.75	71.72	77.7	83.68
44.15	49.05	53.96	58.86	63.77	68.67
33.63	37.37	41.11	44.85	48.58	52.32
66.29	73.66	81.03	88.39	95.76	103.1
21.66	24.07	26.48	28.89	31.29	33.7
80.5	89.45	98.39	107.3	116.3	125.2
30.34	33.71	37.08	40.45	43.82	47.19
24.77	27.53	30.28	33.03	35.78	38.54
40.92	45.46	50.01	54.56	59.1	63.65
27.07	30.08	33.09	36.09	39.1	42.11
9.117	10.13	11.14	12.16	13.17	14.18
13.99	15.54	17.1	18.65	20.21	21.76
1.982	2.202	2.422	2.642	2.863	3.083
9.135	10.15	11.16	12.18	13.19	14.21
8.743	9.714	10.69	11.66	12.63	13.6
9.045	10.05	11.05	12.06	13.06	14.07
18.76	20.85	22.93	25.02	27.1	29.18
8.578	9.531	10.48	11.44	12.39	13.34
58.44	64.93	71.43	77.92	84.41	90.91
59.5	66.11	72.72	79.33	85.94	92.56
17.43	19.37	21.3	23.24	25.18	27.11
35.69	39.66	43.62	47.59	51.56	55.52
27.96	31.07	34.17	37.28	40.38	43.49
52.25	58.06	63.86	69.67	75.48	81.28
35.41	39.34	43.27	47.21	51.14	55.07
28.48	31.64	34.81	37.97	41.13	44.3
27.02	30.02	33.02	36.02	39.02	42.02
49.03	54.47	59.92	65.37	70.82	76.26
61.63	68.48	75.33	82.18	89.03	95.88
33.51	37.24	40.96	44.68	48.41	52.13
11.55	12.83	14.11	15.4	16.68	17.96
43.56	48.4	53.24	58.08	62.92	67.76
22.24	24.71	27.18	29.65	32.12	34.59
27.87	30.97	34.07	37.16	40.26	43.36
41.49	46.1	50.71	55.32	59.93	64.54
124.8	138.7	152.5	166.4	180.3	194.1
74.5	82.78	91.06	99.34	107.6	115.9
69.48	77.2	84.92	92.64	100.4	108.1
84.58	93.98	103.4	112.8	122.2	131.6
66.64	74.05	81.45	88.86	96.26	103.7
4.915	5.461	6.007	6.553	7.099	7.645
6.019	6.687	7.356	8.025	8.694	9.362
5.93	6.588	7.247	7.906	8.565	9.224
59.21	65.79	72.37	78.95	85.53	92.11
4.544	5.049	5.554	6.059	6.564	7.069
3.782	4.202	4.623	5.043	5.463	5.883
4.879	5.421	5.963	6.505	7.047	7.59
75.65	84.05	92.46	100.9	109.3	117.7
70.15	77.94	85.74	93.53	101.3	109.1
74.83	83.15	91.46	99.78	108.1	116.4
64.49	71.65	78.82	85.98	93.15	100.3
55.68	61.86	68.05	74.24	80.42	86.61
67.3	74.78	82.25	89.73	97.21	104.7
59.12	65.68	72.25	78.82	85.39	91.96
8.055	8.95	9.846	10.74	11.64	12.53
11.16	12.4	13.64	14.88	16.12	17.36
8.538	9.487	10.44	11.38	12.33	13.28
9.704	10.78	11.86	12.94	14.02	15.1
7.598	8.442	9.286	10.13	10.97	11.82
10.45	11.61	12.77	13.93	15.09	16.25
9.318	10.35	11.39	12.42	13.46	14.5
21.01	23.35	25.68	28.02	30.35	32.69
16.56	18.4	20.24	22.08	23.92	25.76
40.6	45.11	49.62	54.13	58.64	63.16
51.8	57.56	63.31	69.07	74.82	80.58
23.11	25.68	28.25	30.82	33.39	35.96
34.78	38.65	42.51	46.38	50.24	54.11
29.53	32.81	36.09	39.37	42.66	45.94
59.29	65.87	72.46	79.05	85.64	92.22
42.8	47.55	52.31	57.06	61.82	66.57
76.26	84.74	93.21	101.7	110.2	118.6
73.19	81.32	89.45	97.59	105.7	113.9
58.05	64.5	70.95	77.4	83.85	90.3
47.64	52.94	58.23	63.52	68.82	74.11
35.55	39.5	43.45	47.4	51.35	55.3
52.82	58.69	64.56	70.42	76.29	82.16
24.03	26.7	29.37	32.04	34.71	37.38
23.62	26.24	28.87	31.49	34.12	36.74
27.93	31.04	34.14	37.24	40.35	43.45
27.67	30.74	33.81	36.89	39.96	43.04
19.68	21.86	24.05	26.24	28.42	30.61
25.81	28.68	31.55	34.42	37.28	40.15
23.76	26.4	29.04	31.68	34.32	36.96
48.44	53.83	59.21	64.59	69.97	75.36
4.032	4.48	4.928	5.376	5.824	6.272
4.062	4.513	4.965	5.416	5.867	6.319
4.394	4.882	5.37	5.859	6.347	6.835
4.552	5.057	5.563	6.069	6.575	7.08
4.274	4.749	5.224	5.699	6.174	6.649
4.384	4.871	5.358	5.845	6.332	6.819
122	135.5	149.1	162.6	176.2	189.7
64.51	71.68	78.85	86.01	93.18	100.3
176	195.5	215.1	234.6	254.2	273.7
68.23	75.81	83.39	90.97	98.55	106.1
57.79	64.21	70.63	77.05	83.48	89.9
66.42	73.8	81.18	88.56	95.94	103.3
39.83	44.26	48.68	53.11	57.54	61.96
52.01	57.79	63.56	69.34	75.12	80.9
47.59	52.88	58.17	63.46	68.75	74.04
11.55	12.83	14.11	15.4	16.68	17.96
48.98	54.43	59.87	65.31	70.75	76.2
76.81	85.35	93.88	102.4	111	119.5
28.17	31.3	34.43	37.56	40.69	43.82
38.12	42.36	46.6	50.83	55.07	59.3
38.74	43.04	47.35	51.65	55.95	60.26
21.82	24.24	26.67	29.09	31.51	33.94
5.52	6.133	6.746	7.36	7.973	8.586
2.702	3.003	3.303	3.603	3.904	4.204
6.645	7.383	8.122	8.86	9.598	10.34
7.018	7.798	8.577	9.357	10.14	10.92
6.985	7.761	8.537	9.314	10.09	10.87
6.574	7.304	8.034	8.765	9.495	10.23
5.747	6.385	7.024	7.662	8.301	8.94
6.313	7.015	7.716	8.418	9.119	9.821
65.06	72.28	79.51	86.74	93.97	101.2
43.1	47.89	52.67	57.46	62.25	67.04
40.14	44.61	49.07	53.53	57.99	62.45
49.2	54.66	60.13	65.59	71.06	76.53
61.15	67.94	74.74	81.53	88.33	95.12
37.05	41.16	45.28	49.4	53.51	57.63
36.17	40.19	44.21	48.23	52.25	56.27
30.24	33.6	36.96	40.32	43.68	47.04
7.891	8.768	9.645	10.52	11.4	12.28
8.545	9.494	10.44	11.39	12.34	13.29
79.05	87.84	96.62	105.4	114.2	123
6.913	7.681	8.449	9.217	9.985	10.75
6.782	7.536	8.29	9.043	9.797	10.55
7.449	8.277	9.105	9.933	10.76	11.59
4.64	5.156	5.671	6.187	6.702	7.218
2.579	2.865	3.152	3.438	3.725	4.011
3.443	3.826	4.208	4.591	4.973	5.356
3.252	3.613	3.974	4.335	4.697	5.058
2.669	2.965	3.262	3.559	3.855	4.152
2.941	3.267	3.594	3.921	4.248	4.574
2.746	3.051	3.356	3.661	3.966	4.271
1.249	1.387	1.526	1.665	1.803	1.942
1.719	1.91	2.101	2.292	2.483	2.674
2.507	2.785	3.063	3.342	3.62	3.899
1.922	2.136	2.35	2.563	2.777	2.99
1.633	1.815	1.996	2.178	2.359	2.541
115	127.8	140.6	153.4	166.2	179
1.952	2.169	2.386	2.603	2.82	3.037
2.114	2.349	2.583	2.818	3.053	3.288
2.621	2.912	3.204	3.495	3.786	4.077
2.258	2.509	2.76	3.011	3.262	3.513
8.5	9.444	10.39	11.33	12.28	13.22
2.865	3.183	3.502	3.82	4.138	4.456
6.524	7.249	7.974	8.698	9.423	10.15
9.13	10.14	11.16	12.17	13.19	14.2
7.043	7.826	8.609	9.391	10.17	10.96
5.836	6.484	7.133	7.781	8.429	9.078
5.717	6.353	6.988	7.623	8.259	8.894
6.421	7.134	7.848	8.561	9.275	9.988
9.56	10.62	11.68	12.75	13.81	14.87
1.897	2.108	2.319	2.53	2.741	2.952
10.18	11.31	12.44	13.57	14.7	15.83
6.536	7.262	7.988	8.714	9.44	10.17
5.801	6.446	7.09	7.735	8.38	9.024
7.528	8.365	9.201	10.04	10.87	11.71
32.85	36.5	40.15	43.8	47.45	51.1
9.173	10.19	11.21	12.23	13.25	14.27
6.669	7.409	8.15	8.891	9.632	10.37
27.94	31.04	34.15	37.25	40.35	43.46
6.398	7.109	7.82	8.531	9.242	9.953
7.616	8.462	9.308	10.15	11	11.85
17	18.89	20.77	22.66	24.55	26.44
7.958	8.843	9.727	10.61	11.5	12.38
8.346	9.273	10.2	11.13	12.05	12.98
8.341	9.267	10.19	11.12	12.05	12.97
9.619	10.69	11.76	12.82	13.89	14.96
144.8	160.9	177	193.1	209.2	225.2
31.7	35.22	38.74	42.26	45.79	49.31
32.45	36.06	39.67	43.27	46.88	50.49
26.62	29.58	32.54	35.5	38.46	41.41
31.49	34.99	38.49	41.99	45.49	48.99
26.09	28.98	31.88	34.78	37.68	40.58
14.71	16.34	17.98	19.61	21.25	22.88
37.01	41.12	45.23	49.35	53.46	57.57
52.45	58.27	64.1	69.93	75.76	81.58
38.7	43	47.3	51.6	55.9	60.2
42.51	47.23	51.96	56.68	61.41	66.13
47.4	52.67	57.94	63.2	68.47	73.74
50.76	56.39	62.03	67.67	73.31	78.95
34.99	38.87	42.76	46.65	50.54	54.42
20.15	22.38	24.62	26.86	29.1	31.34
13.75	15.28	16.8	18.33	19.86	21.39
19.13	21.26	23.38	25.51	27.63	29.76
18.59	20.66	22.73	24.79	26.86	28.92
68.15	75.73	83.3	90.87	98.44	106
29.34	32.6	35.86	39.12	42.38	45.64
19.16	21.29	23.42	25.55	27.68	29.81
43.72	48.57	53.43	58.29	63.15	68
13.73	15.26	16.78	18.31	19.84	21.36
38.03	42.25	46.48	50.7	54.93	59.15
24.78	27.53	30.28	33.04	35.79	38.54
44.11	49.01	53.91	58.81	63.71	68.61
71.29	79.21	87.13	95.05	103	110.9
88.64	98.49	108.3	118.2	128	137.9
26.79	29.77	32.75	35.72	38.7	41.68
61.96	68.84	75.72	82.61	89.49	96.38
43.77	48.64	53.5	58.36	63.23	68.09
88.07	97.85	107.6	117.4	127.2	137
1.587	1.764	1.94	2.117	2.293	2.469
162.4	180.5	198.5	216.6	234.6	252.7
2.538	2.82	3.102	3.384	3.666	3.948
1.974	2.194	2.413	2.633	2.852	3.071
108.7	120.8	132.8	144.9	157	169.1
2.797	3.107	3.418	3.729	4.039	4.35
2.685	2.984	3.282	3.58	3.879	4.177
7.776	8.64	9.504	10.37	11.23	12.1
17.45	19.39	21.33	23.27	25.21	27.15
7.655	8.506	9.356	10.21	11.06	11.91
19.9	22.11	24.32	26.53	28.74	30.96
9.907	11.01	12.11	13.21	14.31	15.41
16.43	18.25	20.08	21.9	23.73	25.55
27.58	30.65	33.71	36.78	39.84	42.91
36.97	41.08	45.19	49.29	53.4	57.51
38.26	42.51	46.77	51.02	55.27	59.52
36.87	40.97	45.07	49.16	53.26	57.36
16.02	17.8	19.58	21.36	23.14	24.92
11.33	12.59	13.85	15.1	16.36	17.62
35.1	39	42.9	46.79	50.69	54.59
35.21	39.12	43.03	46.94	50.85	54.76
3.216	3.574	3.931	4.288	4.646	5.003
3.643	4.048	4.453	4.858	5.262	5.667
3.532	3.924	4.316	4.709	5.101	5.493
2.356	2.618	2.88	3.142	3.403	3.665
2.551	2.835	3.118	3.402	3.685	3.969
2.279	2.532	2.785	3.039	3.292	3.545
65.14	72.38	79.62	86.85	94.09	101.3
40.33	44.81	49.3	53.78	58.26	62.74
56.46	62.73	69.01	75.28	81.55	87.83
60.76	67.51	74.26	81.02	87.77	94.52
39.95	44.39	48.83	53.27	57.71	62.15
39.99	44.44	48.88	53.32	57.77	62.21
54.34	60.38	66.42	72.46	78.5	84.54
20.29	22.55	24.8	27.06	29.31	31.57
26.82	29.8	32.78	35.76	38.74	41.72
11.95	13.28	14.61	15.94	17.26	18.59
20	22.23	24.45	26.67	28.9	31.12
15.49	17.21	18.93	20.65	22.37	24.09
37.63	41.81	45.99	50.17	54.35	58.54
42.46	47.18	51.9	56.62	61.34	66.05
74.15	82.39	90.63	98.87	107.1	115.3
36.09	40.1	44.11	48.12	52.13	56.13
40.26	44.73	49.2	53.68	58.15	62.62
26.94	29.94	32.93	35.92	38.92	41.91
45.57	50.63	55.7	60.76	65.82	70.89
23.78	26.42	29.06	31.7	34.34	36.98
27.39	30.44	33.48	36.52	39.57	42.61
29.76	33.07	36.38	39.68	42.99	46.3
33.76	37.51	41.26	45.01	48.76	52.51
18.31	20.34	22.37	24.41	26.44	28.48
28.45	31.62	34.78	37.94	41.1	44.26
80.6	89.56	98.51	107.5	116.4	125.4
84.2	93.56	102.9	112.3	121.6	131
82.98	92.2	101.4	110.6	119.9	129.1
101.7	113	124.3	135.6	146.9	158.2
94.27	104.7	115.2	125.7	136.2	146.6
32.66	36.28	39.91	43.54	47.17	50.8
32.03	35.59	39.15	42.7	46.26	49.82
38.61	42.9	47.19	51.48	55.76	60.05
40.49	44.99	49.49	53.99	58.49	62.99
50.01	55.56	61.12	66.68	72.23	77.79
49.37	54.86	60.34	65.83	71.31	76.8
240.4	267.1	293.8	320.5	347.2	374
66.55	73.95	81.34	88.74	96.13	103.5
61.9	68.78	75.65	82.53	89.41	96.29
55.33	61.48	67.62	73.77	79.92	86.07
41.57	46.19	50.81	55.43	60.05	64.67
16.18	17.97	19.77	21.57	23.36	25.16
25.66	28.51	31.36	34.21	37.06	39.91
17.05	18.94	20.84	22.73	24.62	26.52
142.2	157.9	173.7	189.5	205.3	221.1
21.08	23.42	25.76	28.1	30.45	32.79
12.59	13.99	15.39	16.79	18.19	19.59
14.68	16.31	17.95	19.58	21.21	22.84
28.6	31.78	34.96	38.14	41.31	44.49
5.596	6.218	6.84	7.461	8.083	8.705
3.968	4.409	4.85	5.291	5.732	6.173
4.601	5.112	5.623	6.134	6.645	7.157
10.21	11.34	12.48	13.61	14.75	15.88
5.594	6.216	6.837	7.459	8.081	8.702
10.51	11.68	12.85	14.02	15.18	16.35
13.06	14.52	15.97	17.42	18.87	20.32
18.09	20.1	22.11	24.11	26.12	28.13
16.63	18.48	20.33	22.18	24.03	25.87
12.9	14.34	15.77	17.2	18.64	20.07
16.13	17.93	19.72	21.51	23.31	25.1
11.21	12.45	13.7	14.95	16.19	17.44
11.63	12.92	14.21	15.5	16.8	18.09
23.39	25.99	28.59	31.19	33.79	36.39
56.42	62.69	68.96	75.22	81.49	87.76
99.19	110.2	121.2	132.2	143.3	154.3
80.4	89.33	98.26	107.2	116.1	125.1
201.7	224.1	246.5	269	291.4	313.8
20.22	22.46	24.71	26.96	29.2	31.45
24.75	27.5	30.24	32.99	35.74	38.49
41.71	46.34	50.97	55.61	60.24	64.88
17.18	19.09	21	22.91	24.81	26.72
22.08	24.54	26.99	29.44	31.9	34.35
33.41	37.12	40.83	44.54	48.25	51.97
30.4	33.78	37.16	40.53	43.91	47.29
202.3	224.7	247.2	269.7	292.2	314.6
25.8	28.67	31.54	34.4	37.27	40.14
26.7	29.67	32.64	35.6	38.57	41.54
32.52	36.13	39.74	43.36	46.97	50.58
32.02	35.58	39.13	42.69	46.25	49.81
33.65	37.39	41.13	44.87	48.61	52.35
26.72	29.69	32.66	35.62	38.59	41.56
18.05	20.06	22.06	24.07	26.07	28.08
18.43	20.48	22.52	24.57	26.62	28.67
3.411	3.79	4.17	4.549	4.928	5.307
3.886	4.318	4.75	5.182	5.613	6.045
91.17	101.3	111.4	121.6	131.7	141.8
1.41	1.567	1.724	1.881	2.037	2.194
1.993	2.214	2.436	2.657	2.879	3.1
2.854	3.171	3.489	3.806	4.123	4.44
10.36	11.52	12.67	13.82	14.97	16.12
3.262	3.625	3.987	4.35	4.712	5.075
55.64	61.82	68	74.19	80.37	86.55
53.31	59.23	65.15	71.08	77	82.92
100.8	112	123.2	134.4	145.6	156.8
85.51	95.02	104.5	114	123.5	133
32.83	36.48	40.13	43.77	47.42	51.07
6.113	6.792	7.472	8.151	8.83	9.509
6.525	7.25	7.976	8.701	9.426	10.15
7.175	7.972	8.769	9.566	10.36	11.16
5.506	6.118	6.729	7.341	7.953	8.565
5.829	6.476	7.124	7.772	8.419	9.067
5.818	6.465	7.111	7.757	8.404	9.05
6.661	7.401	8.141	8.882	9.622	10.36
4.967	5.518	6.07	6.622	7.174	7.726
34.45	38.27	42.1	45.93	49.76	53.58
34.34	38.15	41.97	45.78	49.6	53.41
34.92	38.79	42.67	46.55	50.43	54.31
21.81	24.24	26.66	29.08	31.51	33.93
27.81	30.9	33.99	37.08	40.17	43.26
26.65	29.61	32.57	35.54	38.5	41.46
12.78	14.2	15.62	17.04	18.47	19.89
16.1	17.89	19.68	21.47	23.25	25.04
21.82	24.24	26.67	29.09	31.51	33.94
21.4	23.78	26.16	28.54	30.91	33.29
21.59	23.98	26.38	28.78	31.18	33.58
18.89	20.99	23.09	25.19	27.28	29.38
15.55	17.27	19	20.73	22.46	24.18
15.64	17.38	19.12	20.86	22.59	24.33
13.97	15.53	17.08	18.63	20.19	21.74
20.95	23.28	25.61	27.93	30.26	32.59
23.28	25.87	28.45	31.04	33.63	36.22
16.03	17.81	19.59	21.37	23.15	24.93
16.2	18	19.79	21.59	23.39	25.19
10.79	11.99	13.19	14.39	15.59	16.79
28.69	31.88	35.07	38.25	41.44	44.63
25.97	28.85	31.74	34.63	37.51	40.4
35.35	39.28	43.2	47.13	51.06	54.99
1.369	1.521	1.673	1.825	1.978	2.13
21.4	23.77	26.15	28.53	30.9	33.28
30.71	34.12	37.53	40.94	44.36	47.77
21.35	23.72	26.09	28.47	30.84	33.21
21.91	24.35	26.78	29.22	31.65	34.09
31	34.45	37.89	41.34	44.78	48.23
20.38	22.64	24.91	27.17	29.44	31.7
14.95	16.61	18.27	19.93	21.59	23.25
18.45	20.49	22.54	24.59	26.64	28.69
13.49	14.99	16.49	17.99	19.49	20.99
17.33	19.26	21.18	23.11	25.03	26.96
25.79	28.66	31.53	34.39	37.26	40.12
15.46	17.18	18.89	20.61	22.33	24.05
14.7	16.33	17.96	19.6	21.23	22.86
32.64	36.26	39.89	43.52	47.14	50.77
14.57	16.19	17.81	19.43	21.05	22.67
9.909	11.01	12.11	13.21	14.31	15.41
18.38	20.42	22.46	24.5	26.54	28.58
14.47	16.08	17.68	19.29	20.9	22.51
45.77	50.86	55.94	61.03	66.11	71.2
5.716	6.352	6.987	7.622	8.257	8.892
7.807	8.675	9.542	10.41	11.28	12.15
27.26	30.29	33.32	36.35	39.37	42.4
27.65	30.73	33.8	36.87	39.95	43.02
47.2	52.45	57.69	62.94	68.18	73.42
35.02	38.91	42.8	46.69	50.58	54.47
31.86	35.4	38.94	42.48	46.02	49.56
43.94	48.83	53.71	58.59	63.47	68.36
8.561	9.512	10.46	11.41	12.37	13.32
10.3	11.45	12.59	13.74	14.88	16.03
10.05	11.17	12.28	13.4	14.52	15.63
9.204	10.23	11.25	12.27	13.29	14.32
9.445	10.49	11.54	12.59	13.64	14.69
8.246	9.162	10.08	10.99	11.91	12.83
21.45	23.84	26.22	28.61	30.99	33.37
25.1	27.89	30.68	33.46	36.25	39.04
20.27	22.52	24.78	27.03	29.28	31.53
14.6	16.23	17.85	19.47	21.1	22.72
27.06	30.06	33.07	36.07	39.08	42.09
23.43	26.03	28.63	31.24	33.84	36.44
13.83	15.37	16.91	18.45	19.98	21.52
11.01	12.24	13.46	14.68	15.91	17.13
8.912	9.903	10.89	11.88	12.87	13.86
10.74	11.93	13.13	14.32	15.51	16.71
8.728	9.698	10.67	11.64	12.61	13.58
194.1	215.6	237.2	258.8	280.3	301.9
17.21	19.12	21.03	22.95	24.86	26.77
113.8	126.5	139.1	151.8	164.4	177.1
14.11	15.68	17.24	18.81	20.38	21.95
16.21	18.01	19.81	21.61	23.41	25.21
12.27	13.63	14.99	16.36	17.72	19.08
12.95	14.39	15.83	17.27	18.71	20.15
12.85	14.27	15.7	17.13	18.56	19.98
35.69	39.66	43.63	47.59	51.56	55.52
69.18	76.86	84.55	92.24	99.92	107.6
69.04	76.71	84.39	92.06	99.73	107.4
68.96	76.62	84.28	91.94	99.61	107.3
67.54	75.04	82.55	90.05	97.56	105.1
53.79	59.77	65.74	71.72	77.7	83.67
57.71	64.13	70.54	76.95	83.36	89.78
51.94	57.71	63.48	69.26	75.03	80.8
166	184.4	202.8	221.3	239.7	258.2
30.08	33.43	36.77	40.11	43.45	46.8
24.95	27.72	30.5	33.27	36.04	38.81
19.82	22.02	24.22	26.42	28.63	30.83
36.33	40.37	44.4	48.44	52.48	56.51
4.878	5.421	5.963	6.505	7.047	7.589
1.363	1.514	1.665	1.817	1.968	2.12
13.38	14.86	16.35	17.83	19.32	20.81
14.4	16	17.6	19.2	20.8	22.4
14.24	15.82	17.4	18.98	20.56	22.14
12.76	14.18	15.59	17.01	18.43	19.85
16.03	17.81	19.59	21.37	23.15	24.93
14.31	15.9	17.49	19.08	20.67	22.27
28.48	31.64	34.81	37.97	41.14	44.3
14.8	16.44	18.09	19.73	21.38	23.02
9.721	10.8	11.88	12.96	14.04	15.12
41.17	45.74	50.32	54.89	59.47	64.04
38.3	42.56	46.82	51.07	55.33	59.59
86.88	96.53	106.2	115.8	125.5	135.1
52.07	57.86	63.64	69.43	75.22	81
4.024	4.471	4.918	5.365	5.812	6.26
4.23	4.7	5.17	5.64	6.11	6.58
4.307	4.785	5.264	5.742	6.221	6.699
4.465	4.961	5.457	5.953	6.449	6.946
273.4	303.7	334.1	364.5	394.9	425.2
4.074	4.527	4.979	5.432	5.885	6.337
4.451	4.945	5.44	5.934	6.429	6.923
36.03	40.03	44.03	48.04	52.04	56.04
43.56	48.39	53.23	58.07	62.91	67.75
17.47	19.42	21.36	23.3	25.24	27.18
14.83	16.48	18.13	19.78	21.42	23.07
19.47	21.64	23.8	25.97	28.13	30.29
4.182	4.647	5.111	5.576	6.04	6.505
46.56	51.74	56.91	62.09	67.26	72.43
27.77	30.85	33.94	37.02	40.11	43.19
58.44	64.93	71.42	77.92	84.41	90.9
20.09	22.32	24.56	26.79	29.02	31.25
19.05	21.17	23.29	25.4	27.52	29.64
49.68	55.2	60.72	66.24	71.76	77.28
23.99	26.65	29.32	31.98	34.65	37.31
43.1	47.89	52.68	57.46	62.25	67.04
16.81	18.68	20.55	22.42	24.29	26.15
25.89	28.77	31.64	34.52	37.4	40.27
24.98	27.75	30.53	33.31	36.08	38.86
34.04	37.83	41.61	45.39	49.17	52.96
40.52	45.02	49.52	54.02	58.52	63.02
32.97	36.64	40.3	43.97	47.63	51.29
36.91	41.01	45.11	49.21	53.32	57.42
15.21	16.9	18.59	20.28	21.97	23.66
20.03	22.25	24.48	26.7	28.93	31.15
30.41	33.79	37.17	40.55	43.93	47.31
40.06	44.51	48.97	53.42	57.87	62.32
26.83	29.81	32.8	35.78	38.76	41.74
35.98	39.98	43.97	47.97	51.97	55.97
7.338	8.153	8.969	9.784	10.6	11.41
10.6	11.78	12.96	14.13	15.31	16.49
8.501	9.445	10.39	11.33	12.28	13.22
26.08	28.97	31.87	34.77	37.67	40.56
9.307	10.34	11.38	12.41	13.44	14.48
8.984	9.983	10.98	11.98	12.98	13.98
9.469	10.52	11.57	12.63	13.68	14.73
7.266	8.074	8.881	9.689	10.5	11.3
9.717	10.8	11.88	12.96	14.04	15.12
9.305	10.34	11.37	12.41	13.44	14.48
9.63	10.7	11.77	12.84	13.91	14.98
103	114.5	125.9	137.4	148.8	160.3
66.24	73.6	80.96	88.32	95.68	103
145.2	161.3	177.4	193.6	209.7	225.8
115.5	128.4	141.2	154	166.9	179.7
121.4	134.9	148.4	161.9	175.4	188.9
70.43	78.26	86.09	93.91	101.7	109.6
6.041	6.712	7.384	8.055	8.726	9.397
6.551	7.279	8.007	8.735	9.463	10.19
6.059	6.732	7.406	8.079	8.752	9.425
6.712	7.458	8.204	8.95	9.695	10.44
6.514	7.238	7.961	8.685	9.409	10.13
6.776	7.529	8.281	9.034	9.787	10.54
28.51	31.68	34.84	38.01	41.18	44.34
36.63	40.7	44.77	48.83	52.9	56.97
42.51	47.23	51.96	56.68	61.4	66.13
32.88	36.53	40.18	43.83	47.49	51.14
28.85	32.06	35.27	38.47	41.68	44.88
27.88	30.98	34.07	37.17	40.27	43.37
111.5	123.9	136.3	148.6	161	173.4
93.25	103.6	114	124.3	134.7	145.1
25.08	27.86	30.65	33.43	36.22	39.01
100.3	111.5	122.6	133.7	144.9	156
8.549	9.499	10.45	11.4	12.35	13.3
11.55	12.84	14.12	15.41	16.69	17.97
12.65	14.06	15.46	16.87	18.27	19.68
12.24	13.6	14.96	16.32	17.68	19.04
7.592	8.436	9.28	10.12	10.97	11.81
12.4	13.78	15.16	16.53	17.91	19.29
11.31	12.57	13.82	15.08	16.34	17.6
11.13	12.37	13.61	14.84	16.08	17.32
9.087	10.1	11.11	12.12	13.13	14.13
8.147	9.053	9.958	10.86	11.77	12.67
35.8	39.78	43.76	47.74	51.72	55.69
14.24	15.82	17.4	18.99	20.57	22.15
10.75	11.94	13.14	14.33	15.53	16.72
15.5	17.23	18.95	20.67	22.39	24.12
24.43	27.15	29.86	32.58	35.29	38.01
18.45	20.5	22.55	24.6	26.65	28.7
20.32	22.58	24.83	27.09	29.35	31.61
27.43	30.48	33.52	36.57	39.62	42.67
18.07	20.08	22.09	24.09	26.1	28.11
31.04	34.49	37.94	41.38	44.83	48.28
25.35	28.16	30.98	33.8	36.61	39.43
13.58	15.09	16.6	18.1	19.61	21.12
29.86	33.17	36.49	39.81	43.12	46.44
28.5	31.66	34.83	38	41.16	44.33
32.32	35.91	39.5	43.09	46.68	50.27
24.02	26.68	29.35	32.02	34.69	37.36
20.63	22.93	25.22	27.51	29.8	32.1
22.47	24.97	27.47	29.96	32.46	34.96
21.57	23.97	26.36	28.76	31.16	33.55
20.77	23.08	25.38	27.69	30	32.31
9.279	10.31	11.34	12.37	13.4	14.43
53.57	59.53	65.48	71.43	77.39	83.34
46.61	51.79	56.97	62.14	67.32	72.5
53.36	59.29	65.22	71.15	77.07	83
10.19	11.32	12.45	13.58	14.72	15.85
23.13	25.7	28.27	30.84	33.41	35.98
22.55	25.05	27.56	30.06	32.57	35.07
23.21	25.79	28.37	30.95	33.53	36.11
12.55	13.95	15.34	16.74	18.13	19.52
13.06	14.51	15.97	17.42	18.87	20.32
17.75	19.72	21.7	23.67	25.64	27.61
18.4	20.45	22.49	24.54	26.58	28.62
20.08	22.32	24.55	26.78	29.01	31.24
33.14	36.82	40.51	44.19	47.87	51.55
24.78	27.53	30.28	33.03	35.79	38.54
20.06	22.28	24.51	26.74	28.97	31.2
18.4	20.44	22.48	24.53	26.57	28.62
33.42	37.13	40.85	44.56	48.27	51.99
18.25	20.28	22.31	24.34	26.37	28.4
29.5	32.78	36.05	39.33	42.61	45.89
6.17	6.856	7.542	8.227	8.913	9.598
4.972	5.524	6.077	6.629	7.182	7.734
4.039	4.488	4.936	5.385	5.834	6.283
6.022	6.691	7.36	8.029	8.698	9.367
91.5	101.7	111.8	122	132.2	142.3
83.03	92.26	101.5	110.7	119.9	129.2
36.2	40.23	44.25	48.27	52.29	56.31
90.98	101.1	111.2	121.3	131.4	141.5
73.91	82.12	90.33	98.54	106.8	115
73.11	81.24	89.36	97.48	105.6	113.7
5.037	5.597	6.157	6.716	7.276	7.836
5.054	5.615	6.177	6.738	7.3	7.861
5.259	5.843	6.428	7.012	7.596	8.181
4.015	4.461	4.907	5.353	5.8	6.246
4.531	5.035	5.538	6.042	6.545	7.049
10.02	11.13	12.25	13.36	14.47	15.59
11.04	12.27	13.5	14.73	15.95	17.18
9.589	10.65	11.72	12.79	13.85	14.92
10.27	11.41	12.55	13.69	14.83	15.97
13.12	14.57	16.03	17.49	18.95	20.4
13.96	15.51	17.07	18.62	20.17	21.72
9.813	10.9	11.99	13.08	14.18	15.27
115.3	128.2	141	153.8	166.6	179.4
2.969	3.298	3.628	3.958	4.288	4.618
120	133.4	146.7	160	173.4	186.7
129.8	144.3	158.7	173.1	187.5	202
111.6	124	136.4	148.8	161.2	173.6
3.959	4.399	4.839	5.279	5.719	6.159
4.294	4.771	5.248	5.725	6.202	6.68
4.031	4.478	4.926	5.374	5.822	6.27
1.593	1.77	1.947	2.124	2.301	2.478
4.7	5.222	5.745	6.267	6.789	7.311
4.117	4.575	5.032	5.49	5.947	6.405
73.86	82.07	90.28	98.48	106.7	114.9
76.43	84.92	93.42	101.9	110.4	118.9
119.4	132.7	145.9	159.2	172.5	185.7
82.31	91.46	100.6	109.7	118.9	128
158.9	176.6	194.3	211.9	229.6	247.2
119.8	133.1	146.4	159.7	173.1	186.4
189.2	210.2	231.2	252.3	273.3	294.3
189.8	210.9	231.9	253	274.1	295.2
8.054	8.949	9.844	10.74	11.63	12.53
150.5	167.2	183.9	200.6	217.3	234.1
132.5	147.3	162	176.7	191.4	206.2
106.8	118.7	130.6	142.5	154.3	166.2
69.49	77.21	84.93	92.66	100.4	108.1
52.89	58.77	64.64	70.52	76.4	82.27
67.69	75.21	82.73	90.25	97.77	105.3
74.49	82.77	91.04	99.32	107.6	115.9
73.57	81.75	89.92	98.1	106.3	114.4
73.68	81.86	90.05	98.24	106.4	114.6
92.03	102.3	112.5	122.7	132.9	143.2
66.02	73.36	80.69	88.03	95.36	102.7
9.78	10.87	11.95	13.04	14.13	15.21
12.76	14.18	15.59	17.01	18.43	19.85
13.14	14.6	16.06	17.52	18.98	20.44
13.46	14.95	16.45	17.94	19.44	20.93
10.25	11.39	12.53	13.66	14.8	15.94
13.61	15.12	16.63	18.14	19.66	21.17
15.1	16.78	18.46	20.14	21.82	23.49
15.25	16.95	18.64	20.34	22.03	23.73
41.51	46.13	50.74	55.35	59.96	64.58
36.03	40.04	44.04	48.05	52.05	56.05
39.67	44.08	48.49	52.9	57.31	61.72
31.49	34.99	38.49	41.98	45.48	48.98
21.02	23.36	25.69	28.03	30.37	32.7
29.08	32.31	35.54	38.77	42	45.23
21.55	23.95	26.34	28.74	31.13	33.53
36.38	40.42	44.46	48.5	52.55	56.59
50.67	56.3	61.93	67.56	73.19	78.82
55.71	61.9	68.09	74.28	80.47	86.66
38.22	42.47	46.72	50.96	55.21	59.46
48.13	53.47	58.82	64.17	69.51	74.86
49.81	55.35	60.88	66.42	71.95	77.49
4.262	4.735	5.209	5.683	6.156	6.63
4.806	5.34	5.874	6.408	6.941	7.475
4.801	5.335	5.868	6.401	6.935	7.468
29.38	32.64	35.91	39.17	42.44	45.7
3.244	3.605	3.965	4.325	4.686	5.046
3.621	4.024	4.426	4.829	5.231	5.633
3.764	4.183	4.601	5.019	5.437	5.856
136	151.1	166.2	181.3	196.5	211.6
134.3	149.2	164.1	179	193.9	208.8
75.28	83.64	92.01	100.4	108.7	117.1
59.18	65.75	72.33	78.9	85.48	92.05
80.7	89.67	98.64	107.6	116.6	125.5
125.8	139.8	153.8	167.7	181.7	195.7
26.74	29.72	32.69	35.66	38.63	41.6
22.11	24.57	27.03	29.48	31.94	34.4
30.67	34.08	37.48	40.89	44.3	47.71
71.14	79.04	86.95	94.85	102.8	110.7
27.62	30.69	33.76	36.83	39.9	42.97
16.68	18.53	20.38	22.24	24.09	25.94
35.17	39.08	42.98	46.89	50.8	54.71
15.44	17.16	18.88	20.59	22.31	24.03
17.2	19.11	21.02	22.94	24.85	26.76
60.28	66.98	73.68	80.37	87.07	93.77
38.37	42.64	46.9	51.16	55.43	59.69
57.89	64.32	70.75	77.18	83.62	90.05
41.75	46.39	51.03	55.66	60.3	64.94
60.59	67.33	74.06	80.79	87.52	94.26
56.98	63.32	69.65	75.98	82.31	88.64
11.37	12.64	13.9	15.16	16.43	17.69
7.807	8.674	9.542	10.41	11.28	12.14
7.641	8.49	9.339	10.19	11.04	11.89
9.224	10.25	11.27	12.3	13.32	14.35
14.82	16.47	18.12	19.76	21.41	23.06
104.4	116	127.6	139.2	150.8	162.4
86.52	96.13	105.7	115.4	125	134.6
125.1	139	152.9	166.8	180.7	194.6
9.211	10.23	11.26	12.28	13.31	14.33
8.993	9.992	10.99	11.99	12.99	13.99
12.86	14.29	15.72	17.15	18.58	20.01
9.568	10.63	11.69	12.76	13.82	14.88
28.81	32.01	35.21	38.41	41.62	44.82
9.886	10.98	12.08	13.18	14.28	15.38
82.45	91.61	100.8	109.9	119.1	128.3
7.668	8.52	9.372	10.22	11.08	11.93
44.86	49.84	54.83	59.81	64.79	69.78
77.96	86.63	95.29	104	112.6	121.3
114.9	127.6	140.4	153.2	165.9	178.7
41.69	46.32	50.95	55.59	60.22	64.85
47.33	52.59	57.85	63.11	68.37	73.63
56.93	63.26	69.58	75.91	82.23	88.56
42.3	47.01	51.71	56.41	61.11	65.81
1.561	1.734	1.908	2.081	2.255	2.428
2.277	2.53	2.783	3.036	3.289	3.542
0.98	1.089	1.198	1.307	1.416	1.525
0.9088	1.01	1.111	1.212	1.313	1.414
1.158	1.287	1.416	1.545	1.673	1.802
33.83	37.59	41.35	45.11	48.87	52.63
34.28	38.09	41.9	45.71	49.52	53.32
25.98	28.87	31.75	34.64	37.53	40.41
30.71	34.13	37.54	40.95	44.36	47.78
26.48	29.42	32.36	35.3	38.24	41.19
12.22	13.57	14.93	16.29	17.64	19
12.27	13.63	15	16.36	17.72	19.09
10.34	11.48	12.63	13.78	14.93	16.08
11.56	12.85	14.13	15.41	16.7	17.98
11.62	12.91	14.2	15.49	16.78	18.07
11.38	12.64	13.91	15.17	16.43	17.7
11.75	13.06	14.36	15.67	16.97	18.28
10.79	11.99	13.19	14.39	15.58	16.78
28.28	31.42	34.56	37.7	40.84	43.98
19.91	22.12	24.33	26.54	28.75	30.97
31.71	35.24	38.76	42.29	45.81	49.33
32.08	35.64	39.21	42.77	46.34	49.9
23.33	25.92	28.51	31.1	33.69	36.29
29.03	32.26	35.48	38.71	41.93	45.16
21.46	23.84	26.23	28.61	30.99	33.38
32.39	35.98	39.58	43.18	46.78	50.38
22.4	24.89	27.38	29.87	32.36	34.85
19.55	21.72	23.89	26.06	28.23	30.4
29.18	32.42	35.66	38.91	42.15	45.39
18.83	20.92	23.01	25.11	27.2	29.29
36.23	40.25	44.28	48.31	52.33	56.36
24.03	26.7	29.37	32.04	34.71	37.38
21.36	23.74	26.11	28.48	30.86	33.23
18.88	20.98	23.07	25.17	27.27	29.37
20.05	22.28	24.51	26.74	28.96	31.19
20.15	22.39	24.63	26.87	29.11	31.35
91.52	101.7	111.9	122	132.2	142.4
89.14	99.04	108.9	118.8	128.8	138.7
69.57	77.3	85.03	92.76	100.5	108.2
62.93	69.92	76.92	83.91	90.9	97.89
53.64	59.6	65.56	71.51	77.47	83.43
66.22	73.58	80.94	88.3	95.66	103
50.59	56.22	61.84	67.46	73.08	78.7
84.63	94.03	103.4	112.8	122.2	131.6
59.45	66.05	72.66	79.27	85.87	92.48
15.69	17.43	19.17	20.91	22.66	24.4
59.06	65.62	72.19	78.75	85.31	91.87
54.4	60.45	66.49	72.53	78.58	84.62
113.2	125.8	138.4	150.9	163.5	176.1
124.3	138.1	151.9	165.7	179.5	193.3
94.31	104.8	115.3	125.8	136.2	146.7
55.92	62.13	68.34	74.56	80.77	86.98
24.32	27.02	29.72	32.42	35.13	37.83
62.34	69.27	76.2	83.13	90.05	96.98
8.524	9.471	10.42	11.37	12.31	13.26
8.2	9.111	10.02	10.93	11.84	12.76
1.631	1.813	1.994	2.175	2.356	2.538
7.948	8.831	9.714	10.6	11.48	12.36
18.55	20.62	22.68	24.74	26.8	28.86
20.16	22.4	24.64	26.88	29.12	31.36
20.55	22.83	25.11	27.39	29.68	31.96
19.87	22.08	24.28	26.49	28.7	30.91
19.22	21.36	23.49	25.63	27.76	29.9
42.35	47.05	51.76	56.46	61.17	65.87
40.26	44.73	49.21	53.68	58.15	62.63
52.97	58.86	64.74	70.63	76.51	82.4
154.7	171.9	189	206.2	223.4	240.6
10.93	12.15	13.36	14.58	15.79	17.01
8.911	9.901	10.89	11.88	12.87	13.86
6.619	7.355	8.09	8.825	9.561	10.3
7.51	8.344	9.179	10.01	10.85	11.68
6.553	7.281	8.009	8.738	9.466	10.19
7.398	8.22	9.042	9.864	10.69	11.51
5.734	6.371	7.008	7.646	8.283	8.92
6.202	6.891	7.58	8.269	8.959	9.648
5.877	6.53	7.183	7.837	8.49	9.143
32.72	36.36	39.99	43.63	47.26	50.9
24.37	27.08	29.79	32.5	35.2	37.91
62.58	69.54	76.49	83.45	90.4	97.35
28.94	32.16	35.37	38.59	41.8	45.02
39.51	43.9	48.29	52.68	57.07	61.46
36.92	41.02	45.13	49.23	53.33	57.43
34.9	38.77	42.65	46.53	50.41	54.28
32.88	36.53	40.19	43.84	47.49	51.15
6.533	7.259	7.985	8.711	9.437	10.16
62.04	68.93	75.82	82.71	89.61	96.5
44.92	49.91	54.91	59.9	64.89	69.88
31.04	34.49	37.94	41.39	44.84	48.28
41.52	46.13	50.74	55.36	59.97	64.58
36.09	40.1	44.11	48.12	52.13	56.14
17.72	19.69	21.65	23.62	25.59	27.56
15.55	17.27	19	20.73	22.46	24.18
32.95	36.61	40.27	43.93	47.59	51.25
28.06	31.18	34.3	37.42	40.54	43.66
46.83	52.03	57.23	62.43	67.64	72.84
44.8	49.78	54.75	59.73	64.71	69.69
39.7	44.11	48.52	52.93	57.34	61.75
37.94	42.16	46.37	50.59	54.81	59.02
31.04	34.49	37.94	41.38	44.83	48.28
8.257	9.175	10.09	11.01	11.93	12.84
118.7	131.8	145	158.2	171.4	184.6
10.69	11.88	13.06	14.25	15.44	16.63
8.68	9.645	10.61	11.57	12.54	13.5
71.87	79.85	87.84	95.83	103.8	111.8
8.463	9.403	10.34	11.28	12.22	13.16
11.03	12.25	13.48	14.7	15.93	17.15
8.689	9.654	10.62	11.59	12.55	13.52
11.17	12.41	13.65	14.89	16.13	17.37
13.24	14.71	16.18	17.66	19.13	20.6
13.6	15.11	16.62	18.13	19.65	21.16
10.08	11.2	12.32	13.44	14.56	15.69
10.44	11.6	12.76	13.92	15.08	16.24
30.79	34.22	37.64	41.06	44.48	47.9
36.24	40.27	44.3	48.33	52.35	56.38
33.25	36.95	40.64	44.34	48.03	51.73
14.41	16.01	17.61	19.21	20.81	22.41
29.46	32.74	36.01	39.28	42.56	45.83
31.18	34.65	38.11	41.58	45.04	48.5
28.42	31.58	34.74	37.9	41.05	44.21
30.48	33.86	37.25	40.64	44.02	47.41
17.34	19.27	21.19	23.12	25.05	26.97
25.42	28.24	31.06	33.89	36.71	39.54
32.01	35.57	39.13	42.68	46.24	49.8
9.281	10.31	11.34	12.37	13.41	14.44
23.45	26.06	28.66	31.27	33.88	36.48
84.87	94.3	103.7	113.2	122.6	132
22.95	25.5	28.04	30.59	33.14	35.69
36.37	40.41	44.45	48.49	52.53	56.57
15.3	17.01	18.71	20.41	22.11	23.81
14.85	16.5	18.15	19.8	21.45	23.11
21.34	23.71	26.08	28.46	30.83	33.2
25.47	28.3	31.13	33.96	36.79	39.62
20.22	22.46	24.71	26.96	29.2	31.45
22.89	25.44	27.98	30.53	33.07	35.61
31.82	35.35	38.89	42.43	45.96	49.5
30.29	33.65	37.02	40.38	43.75	47.11
95.19	105.8	116.3	126.9	137.5	148.1
30.74	34.16	37.57	40.99	44.41	47.82
34.97	38.85	42.74	46.62	50.51	54.39
13.64	15.16	16.67	18.19	19.71	21.22
12.01	13.35	14.68	16.02	17.35	18.69
12.31	13.68	15.05	16.42	17.78	19.15
12.42	13.8	15.18	16.56	17.94	19.32
23.8	26.44	29.09	31.73	34.38	37.02
42.2	46.89	51.58	56.27	60.96	65.65
15.45	17.17	18.88	20.6	22.32	24.03
0.7481	0.8312	0.9143	0.9975	1.081	1.164
31.26	34.73	38.2	41.68	45.15	48.62
29.92	33.24	36.57	39.89	43.22	46.54
36.2	40.22	44.25	48.27	52.29	56.31
26.61	29.57	32.53	35.49	38.44	41.4
20.39	22.66	24.92	27.19	29.45	31.72
14.17	15.75	17.32	18.9	20.47	22.05
24.44	27.15	29.87	32.58	35.3	38.02
12.29	13.66	15.03	16.39	17.76	19.12
16.15	17.94	19.73	21.53	23.32	25.12
28.8	32	35.2	38.4	41.6	44.81
20.88	23.2	25.53	27.85	30.17	32.49
8.897	9.885	10.87	11.86	12.85	13.84
9.912	11.01	12.11	13.22	14.32	15.42
8.185	9.094	10	10.91	11.82	12.73
7.702	8.558	9.414	10.27	11.13	11.98
9.864	10.96	12.06	13.15	14.25	15.34
28.07	31.19	34.31	37.43	40.55	43.66
27.22	30.25	33.27	36.29	39.32	42.34
33.02	36.69	40.36	44.03	47.7	51.37
26.63	29.58	32.54	35.5	38.46	41.42
29.63	32.93	36.22	39.51	42.81	46.1
24.01	26.67	29.34	32.01	34.68	37.34
19.35	21.5	23.65	25.8	27.95	30.1
20.47	22.75	25.02	27.3	29.57	31.85
18.27	20.3	22.33	24.36	26.39	28.42
5.545	6.162	6.778	7.394	8.01	8.626
5.105	5.673	6.24	6.807	7.374	7.942
6.275	6.973	7.67	8.367	9.065	9.762
5.623	6.248	6.873	7.498	8.123	8.748
5.673	6.304	6.934	7.564	8.195	8.825
6.589	7.322	8.054	8.786	9.518	10.25
5.12	5.689	6.258	6.827	7.395	7.964
5.22	5.8	6.38	6.96	7.54	8.121
43.92	48.8	53.67	58.55	63.43	68.31
35.76	39.73	43.7	47.68	51.65	55.62
33.19	36.88	40.57	44.26	47.95	51.64
38.53	42.81	47.09	51.37	55.65	59.93
27.82	30.91	34.01	37.1	40.19	43.28
286.8	318.7	350.6	382.4	414.3	446.2
24.5	27.22	29.95	32.67	35.39	38.11
29.23	32.48	35.73	38.98	42.22	45.47
31	34.45	37.89	41.34	44.78	48.23
38.81	43.13	47.44	51.75	56.07	60.38
7.058	7.843	8.627	9.411	10.2	10.98
41.55	46.17	50.78	55.4	60.02	64.63
30.28	33.64	37.01	40.37	43.73	47.1
18.75	20.84	22.92	25	27.09	29.17
17	18.89	20.78	22.67	24.56	26.45
17.68	19.64	21.61	23.57	25.54	27.5
14.26	15.84	17.42	19.01	20.59	22.18
14.13	15.69	17.26	18.83	20.4	21.97
12.86	14.29	15.72	17.15	18.58	20.01
36.18	40.2	44.22	48.24	52.26	56.27
25.17	27.97	30.76	33.56	36.35	39.15
8.513	9.458	10.4	11.35	12.3	13.24
36.91	41.02	45.12	49.22	53.32	57.42
33.59	37.33	41.06	44.79	48.52	52.26
15.41	17.12	18.83	20.54	22.25	23.97
22.14	24.6	27.06	29.52	31.98	34.44
28.18	31.31	34.44	37.57	40.7	43.84
14.91	16.56	18.22	19.87	21.53	23.19
13.92	15.47	17.01	18.56	20.1	21.65
26.98	29.98	32.97	35.97	38.97	41.97
29.21	32.46	35.7	38.95	42.2	45.44
41.11	45.67	50.24	54.81	59.38	63.94
22.05	24.5	26.95	29.4	31.85	34.3
41.5	46.11	50.72	55.33	59.94	64.55
77.05	85.61	94.17	102.7	111.3	119.9
75.78	84.2	92.61	101	109.5	117.9
79.97	88.86	97.74	106.6	115.5	124.4
100.1	111.3	122.4	133.5	144.7	155.8
27.01	30.01	33.01	36.01	39.01	42.02
83.55	92.83	102.1	111.4	120.7	130
9.712	10.79	11.87	12.95	14.03	15.11
53.36	59.28	65.21	71.14	77.07	83
39.06	43.4	47.74	52.08	56.42	60.77
32	35.56	39.12	42.67	46.23	49.78
12.7	14.11	15.52	16.93	18.35	19.76
158.4	175.9	193.5	211.1	228.7	246.3
23.47	26.07	28.68	31.29	33.9	36.5
26.31	29.24	32.16	35.09	38.01	40.93
34.04	37.82	41.6	45.39	49.17	52.95
54.5	60.56	66.61	72.67	78.72	84.78
12.85	14.28	15.71	17.14	18.56	19.99
71.31	79.23	87.15	95.08	103	110.9
36.91	41.01	45.12	49.22	53.32	57.42
31.12	34.58	38.04	41.5	44.96	48.41
46.33	51.47	56.62	61.77	66.91	72.06
42.76	47.51	52.27	57.02	61.77	66.52
30.04	33.38	36.72	40.06	43.39	46.73
92.76	103.1	113.4	123.7	134	144.3
3.558	3.954	4.349	4.744	5.14	5.535
10.96	12.17	13.39	14.61	15.82	17.04
3.967	4.408	4.849	5.29	5.73	6.171
3.676	4.084	4.492	4.901	5.309	5.717
4.139	4.599	5.059	5.519	5.979	6.439
3.774	4.194	4.613	5.032	5.452	5.871
25.42	28.25	31.07	33.9	36.72	39.55
24.01	26.68	29.35	32.02	34.68	37.35
29.29	32.55	35.8	39.06	42.31	45.57
26	28.89	31.78	34.67	37.56	40.45
27.17	30.19	33.2	36.22	39.24	42.26
12.39	13.77	15.14	16.52	17.9	19.28
25.64	28.49	31.34	34.19	37.04	39.89
15.92	17.69	19.46	21.23	23	24.76
9.573	10.64	11.7	12.76	13.83	14.89
11.14	12.38	13.62	14.86	16.09	17.33
10.91	12.12	13.33	14.54	15.75	16.96
11.21	12.46	13.7	14.95	16.19	17.44
11.55	12.83	14.12	15.4	16.68	17.96
12.79	14.21	15.64	17.06	18.48	19.9
10.37	11.53	12.68	13.83	14.98	16.14
16.1	17.89	19.68	21.47	23.26	25.04
15.63	17.37	19.11	20.84	22.58	24.32
14.72	16.35	17.99	19.62	21.26	22.89
18.56	20.62	22.69	24.75	26.81	28.87
46.99	52.21	57.43	62.65	67.87	73.09
40.48	44.98	49.48	53.98	58.47	62.97
29.38	32.64	35.91	39.17	42.43	45.7
26.66	29.62	32.58	35.55	38.51	41.47
14.5	16.12	17.73	19.34	20.95	22.56
51.18	56.87	62.55	68.24	73.93	79.61
65.09	72.32	79.55	86.79	94.02	101.3
42.17	46.85	51.54	56.23	60.91	65.6
45.19	50.21	55.23	60.25	65.28	70.3
33.29	36.99	40.69	44.39	48.09	51.79
45.26	50.29	55.32	60.35	65.38	70.41
11.7	13	14.3	15.6	16.9	18.2
14.21	15.79	17.37	18.95	20.53	22.11
10.18	11.31	12.44	13.57	14.7	15.83
11.5	12.78	14.05	15.33	16.61	17.89
12.58	13.98	15.38	16.78	18.18	19.58
10.38	11.53	12.69	13.84	14.99	16.15
10.92	12.13	13.34	14.56	15.77	16.98
10.04	11.15	12.27	13.38	14.5	15.61
39.91	44.34	48.77	53.21	57.64	62.08
57.18	63.54	69.89	76.25	82.6	88.95
40.64	45.15	49.67	54.18	58.7	63.21
29.96	33.28	36.61	39.94	43.27	46.6
46.11	51.23	56.35	61.48	66.6	71.72
72.07	80.08	88.08	96.09	104.1	112.1
79.96	88.85	97.73	106.6	115.5	124.4
43.62	48.46	53.31	58.16	63	67.85
68.13	75.7	83.28	90.85	98.42	106
5.076	5.641	6.205	6.769	7.333	7.897
4.928	5.475	6.023	6.57	7.118	7.665
5.004	5.56	6.116	6.672	7.228	7.784
6.696	7.439	8.183	8.927	9.671	10.42
6.429	7.143	7.858	8.572	9.286	10
22.19	24.66	27.12	29.59	32.05	34.52
40.29	44.77	49.24	53.72	58.19	62.67
51.33	57.03	62.74	68.44	74.14	79.85
42.71	47.46	52.21	56.95	61.7	66.44
12.19	13.55	14.9	16.26	17.61	18.97
115.5	128.3	141.2	154	166.8	179.7
101.9	113.2	124.6	135.9	147.2	158.5
9.215	10.24	11.26	12.29	13.31	14.33
8.916	9.907	10.9	11.89	12.88	13.87
12.59	13.99	15.39	16.79	18.19	19.59
11.69	12.99	14.29	15.59	16.88	18.18
9.552	10.61	11.67	12.74	13.8	14.86
9.973	11.08	12.19	13.3	14.41	15.51
10.79	11.99	13.19	14.39	15.59	16.79
51.15	56.83	62.51	68.19	73.88	79.56
57.7	64.11	70.52	76.93	83.34	89.76
42.65	47.39	52.13	56.87	61.61	66.35
3.34	3.711	4.082	4.453	4.824	5.195
73.36	81.51	89.66	97.82	106	114.1
35.26	39.18	43.1	47.02	50.93	54.85
39.87	44.31	48.74	53.17	57.6	62.03
55.54	61.71	67.88	74.06	80.23	86.4
125.4	139.3	153.2	167.1	181.1	195
97.48	108.3	119.1	130	140.8	151.6
80.19	89.1	98.01	106.9	115.8	124.7
6.558	7.287	8.015	8.744	9.473	10.2
52.12	57.91	63.7	69.49	75.28	81.08
98.52	109.5	120.4	131.4	142.3	153.3
95.76	106.4	117	127.7	138.3	149
217	241.2	265.3	289.4	313.5	337.6
11.13	12.37	13.6	14.84	16.08	17.31
11.02	12.24	13.47	14.69	15.92	17.14
12.82	14.24	15.67	17.09	18.52	19.94
16.43	18.25	20.08	21.9	23.73	25.55
13.45	14.94	16.44	17.93	19.43	20.92
12.59	13.99	15.39	16.79	18.19	19.59
23.54	26.15	28.77	31.38	34	36.61
12.07	13.41	14.75	16.09	17.43	18.77
17.36	19.28	21.21	23.14	25.07	27
2.234	2.482	2.731	2.979	3.227	3.475
3.508	3.898	4.288	4.678	5.067	5.457
4.585	5.094	5.603	6.113	6.622	7.132
2.942	3.268	3.595	3.922	4.249	4.576
2.711	3.013	3.314	3.615	3.917	4.218
9.541	10.6	11.66	12.72	13.78	14.84
2.247	2.497	2.747	2.997	3.246	3.496
118.5	131.7	144.8	158	171.2	184.4
58.81	65.34	71.88	78.41	84.94	91.48
108.6	120.7	132.7	144.8	156.9	168.9
133.2	148	162.8	177.6	192.4	207.2
83.84	93.15	102.5	111.8	121.1	130.4
20.51	22.79	25.07	27.35	29.63	31.91
10.29	11.44	12.58	13.73	14.87	16.01
9.366	10.41	11.45	12.49	13.53	14.57
20.97	23.3	25.63	27.96	30.29	32.62
10.57	11.75	12.92	14.1	15.27	16.45
25.79	28.65	31.52	34.38	37.25	40.12
31.16	34.62	38.08	41.55	45.01	48.47
33.37	37.08	40.78	44.49	48.2	51.91
29.44	32.71	35.98	39.25	42.52	45.79
9.45	10.5	11.55	12.6	13.65	14.7
35.04	38.93	42.82	46.71	50.61	54.5
29.04	32.26	35.49	38.71	41.94	45.17
8.451	9.39	10.33	11.27	12.21	13.15
9.515	10.57	11.63	12.69	13.74	14.8
77.94	86.6	95.27	103.9	112.6	121.2
10.14	11.26	12.39	13.52	14.64	15.77
7.126	7.917	8.709	9.501	10.29	11.08
8.905	9.894	10.88	11.87	12.86	13.85
7.72	8.578	9.436	10.29	11.15	12.01
8.404	9.338	10.27	11.21	12.14	13.07
41.69	46.33	50.96	55.59	60.22	64.86
51.93	57.7	63.47	69.24	75.01	80.78
66.95	74.39	81.83	89.26	96.7	104.1
52.69	58.54	64.4	70.25	76.11	81.96
68.18	75.75	83.33	90.9	98.48	106.1
66.6	74	81.41	88.81	96.21	103.6
103.7	115.2	126.7	138.3	149.8	161.3
34.65	38.49	42.34	46.19	50.04	53.89
53.24	59.15	65.07	70.98	76.9	82.81
110.1	122.4	134.6	146.8	159.1	171.3
16.7	18.56	20.41	22.27	24.13	25.98
81.1	90.12	99.13	108.1	117.2	126.2
22.39	24.88	27.36	29.85	32.34	34.83
16.12	17.91	19.7	21.49	23.29	25.08
18.49	20.54	22.6	24.65	26.7	28.76
17.23	19.15	21.06	22.97	24.89	26.8
177.8	197.5	217.3	237	256.8	276.5
91.89	102.1	112.3	122.5	132.7	142.9
34.91	38.79	42.67	46.55	50.43	54.31
30.87	34.3	37.73	41.16	44.59	48.02
11.41	12.68	13.95	15.22	16.49	17.76
15.3	17	18.7	20.4	22.11	23.81
9.994	11.1	12.22	13.33	14.44	15.55
20.3	22.56	24.81	27.07	29.32	31.58
23.46	26.07	28.68	31.28	33.89	36.5
26.98	29.98	32.97	35.97	38.97	41.97
28.76	31.96	35.16	38.35	41.55	44.75
55.24	61.38	67.51	73.65	79.79	85.93
26.67	29.63	32.6	35.56	38.52	41.49
64.92	72.13	79.34	86.55	93.77	101
93.45	103.8	114.2	124.6	135	145.4
287.4	319.3	351.2	383.2	415.1	447
47.91	53.23	58.55	63.87	69.2	74.52
60.63	67.37	74.11	80.85	87.58	94.32
43.82	48.69	53.56	58.42	63.29	68.16
125.6	139.5	153.5	167.4	181.4	195.3
8.713	9.681	10.65	11.62	12.59	13.55
82.73	91.92	101.1	110.3	119.5	128.7
58.26	64.74	71.21	77.69	84.16	90.63
5.057	5.619	6.181	6.743	7.305	7.867
5.778	6.42	7.062	7.705	8.347	8.989
5.53	6.144	6.758	7.373	7.987	8.601
5.368	5.964	6.561	7.157	7.753	8.35
5.201	5.779	6.357	6.934	7.512	8.09
14.44	16.04	17.65	19.25	20.86	22.46
15.47	17.18	18.9	20.62	22.34	24.06
14.52	16.13	17.75	19.36	20.97	22.59
13.8	15.33	16.86	18.4	19.93	21.46
11.76	13.06	14.37	15.68	16.98	18.29
11.23	12.48	13.73	14.98	16.23	17.47
16.02	17.8	19.58	21.36	23.14	24.92
14.12	15.69	17.25	18.82	20.39	21.96
11.42	12.69	13.96	15.23	16.5	17.77
147.6	164	180.4	196.8	213.2	229.6
81.85	90.95	100	109.1	118.2	127.3
37.64	41.82	46	50.18	54.36	58.55
69.66	77.4	85.14	92.88	100.6	108.4
84.73	94.14	103.6	113	122.4	131.8
4.393	4.881	5.369	5.857	6.345	6.834
60.81	67.56	74.32	81.08	87.83	94.59
16.04	17.82	19.6	21.38	23.17	24.95
1.918	2.131	2.344	2.557	2.77	2.983
14.54	16.16	17.77	19.39	21	22.62
9.773	10.86	11.94	13.03	14.12	15.2
10.29	11.44	12.58	13.72	14.87	16.01
10.79	11.98	13.18	14.38	15.58	16.78
29.71	33.01	36.31	39.61	42.91	46.21
32.02	35.58	39.14	42.69	46.25	49.81
1.376	1.529	1.682	1.835	1.988	2.141
2.243	2.492	2.741	2.99	3.24	3.489
2.306	2.562	2.818	3.074	3.331	3.587
2.124	2.36	2.596	2.832	3.068	3.304
1.249	1.388	1.527	1.665	1.804	1.943
1.837	2.041	2.245	2.45	2.654	2.858
10.06	11.18	12.3	13.42	14.54	15.65
10.47	11.63	12.79	13.95	15.12	16.28
0.414	0.46	0.506	0.552	0.598	0.6441
11.56	12.85	14.13	15.42	16.7	17.99
16.17	17.96	19.76	21.55	23.35	25.15
44.13	49.04	53.94	58.85	63.75	68.65
66.74	74.16	81.58	88.99	96.41	103.8
42.01	46.67	51.34	56.01	60.68	65.34
11.35	12.61	13.87	15.13	16.4	17.66
14.66	16.29	17.92	19.55	21.17	22.8
13.75	15.28	16.8	18.33	19.86	21.39
10.95	12.16	13.38	14.6	15.81	17.03
10.29	11.43	12.57	13.72	14.86	16
13.57	15.08	16.59	18.1	19.6	21.11
13.95	15.5	17.05	18.6	20.15	21.7
16.64	18.48	20.33	22.18	24.03	25.88
21.05	23.39	25.72	28.06	30.4	32.74
27.85	30.94	34.03	37.13	40.22	43.32
12.55	13.95	15.34	16.73	18.13	19.52
31.52	35.02	38.52	42.02	45.52	49.02
45.49	50.54	55.59	60.65	65.7	70.76
86.07	95.63	105.2	114.8	124.3	133.9
110.2	122.4	134.6	146.9	159.1	171.4
64.95	72.17	79.39	86.61	93.82	101
67.06	74.51	81.96	89.41	96.86	104.3
99.01	110	121	132	143	154
142.4	158.2	174	189.8	205.6	221.4
16.91	18.78	20.66	22.54	24.42	26.3
10.21	11.35	12.48	13.62	14.75	15.88
10.2	11.33	12.46	13.6	14.73	15.86
9.889	10.99	12.09	13.19	14.28	15.38
12.43	13.81	15.2	16.58	17.96	19.34
10.12	11.24	12.36	13.49	14.61	15.74
55	61.11	67.22	73.33	79.44	85.55
54.24	60.26	66.29	72.32	78.34	84.37
85.75	95.28	104.8	114.3	123.9	133.4
102.8	114.2	125.6	137.1	148.5	159.9
9.479	10.53	11.59	12.64	13.69	14.74
99.94	111	122.2	133.3	144.4	155.5
150.1	166.8	183.5	200.1	216.8	233.5
119.8	133.1	146.4	159.7	173	186.3
139.6	155.1	170.6	186.1	201.6	217.1
117.5	130.6	143.6	156.7	169.8	182.8
7.487	8.319	9.151	9.983	10.81	11.65
140.6	156.2	171.8	187.5	203.1	218.7
5.95	6.611	7.272	7.933	8.594	9.255
258.6	287.3	316	344.8	373.5	402.2
50.38	55.98	61.58	67.18	72.77	78.37
53.87	59.85	65.84	71.82	77.81	83.79
30.22	33.58	36.94	40.29	43.65	47.01
33.47	37.19	40.91	44.63	48.35	52.07
21.41	23.79	26.17	28.55	30.93	33.31
200.7	223	245.3	267.6	289.9	312.2
15.16	16.84	18.53	20.21	21.9	23.58
16.74	18.6	20.46	22.32	24.18	26.04
13.61	15.13	16.64	18.15	19.66	21.18
19.92	22.13	24.35	26.56	28.77	30.99
16.47	18.3	20.13	21.97	23.8	25.63
12.32	13.69	15.06	16.43	17.8	19.17
18.4	20.45	22.49	24.53	26.58	28.62
30.26	33.63	36.99	40.35	43.72	47.08
23.93	26.59	29.25	31.91	34.57	37.22
40.55	45.06	49.56	54.07	58.58	63.08
40.23	44.7	49.17	53.63	58.1	62.57
35.93	39.92	43.92	47.91	51.9	55.89
20.48	22.75	25.03	27.3	29.58	31.85
36.15	40.17	44.19	48.2	52.22	56.24
46.36	51.51	56.66	61.81	66.96	72.11
26.52	29.46	32.41	35.36	38.3	41.25
42.53	47.26	51.99	56.71	61.44	66.16
25.39	28.22	31.04	33.86	36.68	39.5
34.54	38.38	42.22	46.06	49.9	53.74
130.8	145.3	159.9	174.4	188.9	203.5
31.37	34.86	38.34	41.83	45.31	48.8
52.63	58.48	64.33	70.17	76.02	81.87
19.82	22.02	24.22	26.42	28.62	30.83
21.05	23.39	25.73	28.07	30.41	32.75
22.36	24.85	27.33	29.82	32.3	34.79
23.93	26.59	29.24	31.9	34.56	37.22
22.91	25.46	28.01	30.55	33.1	35.64
31.94	35.49	39.04	42.59	46.14	49.69
44.34	49.26	54.19	59.12	64.04	68.97
27.66	30.73	33.81	36.88	39.95	43.03
18.79	20.88	22.96	25.05	27.14	29.23
187.5	208.4	229.2	250	270.9	291.7
204.8	227.5	250.3	273	295.8	318.5
102.7	114.1	125.5	136.9	148.3	159.7
195.4	217.1	238.8	260.5	282.3	304
25.87	28.74	31.62	34.49	37.37	40.24
23.86	26.51	29.16	31.81	34.46	37.12
26.73	29.7	32.67	35.64	38.61	41.58
40.23	44.7	49.17	53.64	58.11	62.58
32.91	36.57	40.22	43.88	47.53	51.19
34.03	37.81	41.59	45.38	49.16	52.94
24.04	26.71	29.38	32.05	34.73	37.4
37.39	41.55	45.7	49.86	54.01	58.17
49.76	55.29	60.82	66.35	71.88	77.41
131.2	145.8	160.4	175	189.6	204.2
55.49	61.65	67.82	73.98	80.15	86.32
51.36	57.06	62.77	68.48	74.18	79.89
77.79	86.44	95.08	103.7	112.4	121
82.12	91.24	100.4	109.5	118.6	127.7
80.05	88.95	97.84	106.7	115.6	124.5
81.35	90.39	99.43	108.5	117.5	126.5
76.55	85.05	93.56	102.1	110.6	119.1
17.74	19.71	21.68	23.65	25.63	27.6
41.97	46.63	51.29	55.96	60.62	65.28
76.27	84.74	93.22	101.7	110.2	118.6
99.78	110.9	122	133	144.1	155.2
79.28	88.09	96.9	105.7	114.5	123.3
54.67	60.74	66.82	72.89	78.97	85.04
72.03	80.03	88.04	96.04	104	112
82.2	91.34	100.5	109.6	118.7	127.9
75.03	83.37	91.7	100	108.4	116.7
48.84	54.27	59.7	65.13	70.55	75.98
22.07	24.52	26.97	29.42	31.87	34.33
20.34	22.6	24.86	27.12	29.38	31.64
18.45	20.5	22.55	24.6	26.65	28.7
16.31	18.12	19.93	21.74	23.55	25.36
16.09	17.87	19.66	21.45	23.24	25.02
19.92	22.13	24.34	26.55	28.77	30.98
19.54	21.72	23.89	26.06	28.23	30.4
31.23	34.7	38.17	41.64	45.1	48.57
19.58	21.76	23.93	26.11	28.28	30.46
15.42	17.14	18.85	20.57	22.28	23.99
15.87	17.64	19.4	21.16	22.93	24.69
53.94	59.94	65.93	71.93	77.92	83.91
26.6	29.55	32.51	35.47	38.42	41.38
87.76	97.52	107.3	117	126.8	136.5
21.92	24.35	26.79	29.22	31.66	34.09
82.46	91.63	100.8	110	119.1	128.3
43.28	48.09	52.9	57.71	62.52	67.33
28.98	32.2	35.43	38.65	41.87	45.09
172.4	191.6	210.7	229.9	249	268.2
147.6	164	180.4	196.8	213.2	229.6
159.2	176.9	194.6	212.2	229.9	247.6
14.32	15.91	17.5	19.09	20.68	22.27
94.43	104.9	115.4	125.9	136.4	146.9
126.9	141	155.1	169.2	183.3	197.4
35.63	39.58	43.54	47.5	51.46	55.42
28.55	31.73	34.9	38.07	41.24	44.42
22.63	25.14	27.65	30.17	32.68	35.2
32.76	36.4	40.04	43.67	47.31	50.95
40.26	44.73	49.2	53.68	58.15	62.62
14	15.55	17.11	18.66	20.22	21.78
12.16	13.51	14.86	16.22	17.57	18.92
18.34	20.38	22.41	24.45	26.49	28.53
26.45	29.39	32.33	35.27	38.21	41.15
20.01	22.23	24.46	26.68	28.9	31.13
21.59	23.99	26.38	28.78	31.18	33.58
26.73	29.7	32.67	35.64	38.61	41.58
16.32	18.14	19.95	21.76	23.58	25.39
14.63	16.26	17.88	19.51	21.13	22.76
22.06	24.51	26.96	29.41	31.86	34.32
33.57	37.3	41.03	44.76	48.49	52.22
18.67	20.74	22.82	24.89	26.97	29.04
13.27	14.74	16.22	17.69	19.17	20.64
11.11	12.35	13.58	14.82	16.05	17.29
21.11	23.45	25.8	28.14	30.49	32.84
28.14	31.26	34.39	37.51	40.64	43.77
13.25	14.72	16.19	17.66	19.13	20.61
10.58	11.75	12.93	14.1	15.28	16.45
18.28	20.31	22.34	24.37	26.4	28.43
228.5	253.8	279.2	304.6	330	355.4
45.34	50.38	55.42	60.46	65.49	70.53
38.37	42.63	46.89	51.15	55.42	59.68
13.84	15.38	16.92	18.45	19.99	21.53
40.37	44.86	49.34	53.83	58.32	62.8
6.972	7.746	8.521	9.296	10.07	10.85
7.823	8.693	9.562	10.43	11.3	12.17
34.92	38.8	42.69	46.57	50.45	54.33
20.09	22.32	24.55	26.79	29.02	31.25
11.63	12.93	14.22	15.51	16.81	18.1
7.338	8.153	8.969	9.784	10.6	11.41
43.96	48.84	53.72	58.61	63.49	68.38
45.08	50.09	55.09	60.1	65.11	70.12
46.3	51.44	56.58	61.73	66.87	72.02
42.64	47.38	52.12	56.85	61.59	66.33
39.29	43.65	48.02	52.38	56.75	61.11
86.98	96.64	106.3	116	125.6	135.3
104.5	116.1	127.8	139.4	151	162.6
61.9	68.78	75.65	82.53	89.41	96.29
64.68	71.86	79.05	86.24	93.42	100.6
154.4	171.6	188.7	205.9	223	240.2
56.77	63.08	69.39	75.7	82.01	88.32
38.42	42.69	46.96	51.23	55.49	59.76
44.3	49.22	54.14	59.06	63.98	68.9
35.22	39.14	43.05	46.97	50.88	54.79
91.7	101.9	112.1	122.3	132.5	142.6
2.177	2.419	2.66	2.902	3.144	3.386
1.29	1.434	1.577	1.72	1.864	2.007
1.868	2.075	2.283	2.49	2.698	2.906
86.37	95.96	105.6	115.2	124.8	134.3
0.9559	1.062	1.168	1.275	1.381	1.487
2.569	2.855	3.14	3.426	3.711	3.997
16.95	18.83	20.72	22.6	24.48	26.37
1.006	1.118	1.23	1.342	1.454	1.566
40.13	44.59	49.05	53.51	57.96	62.42
36.7	40.78	44.86	48.94	53.02	57.1
33.52	37.24	40.96	44.69	48.41	52.14
29.48	32.76	36.03	39.31	42.58	45.86
32.89	36.54	40.2	43.85	47.51	51.16
25.69	28.54	31.4	34.25	37.1	39.96
35.09	38.99	42.89	46.79	50.69	54.59
36.72	40.8	44.88	48.96	53.04	57.12
19.79	21.99	24.19	26.39	28.59	30.79
16.03	17.81	19.59	21.37	23.15	24.93
23.3	25.89	28.47	31.06	33.65	36.24
18.4	20.44	22.49	24.53	26.58	28.62
1.582	1.758	1.934	2.11	2.285	2.461
2.307	2.563	2.82	3.076	3.332	3.589
1.416	1.573	1.731	1.888	2.045	2.203
2.109	2.343	2.577	2.812	3.046	3.28
0.9484	1.054	1.159	1.265	1.37	1.475
0.9583	1.065	1.171	1.278	1.384	1.491
6.003	6.671	7.338	8.005	8.672	9.339
1.033	1.148	1.263	1.378	1.492	1.607
27.85	30.94	34.04	37.13	40.23	43.32
33.45	37.17	40.88	44.6	48.32	52.03
30.86	34.29	37.72	41.15	44.58	48.01
16.6	18.44	20.29	22.13	23.98	25.82
16.22	18.02	19.83	21.63	23.43	25.23
22.02	24.47	26.91	29.36	31.81	34.25
11.26	12.51	13.76	15.01	16.26	17.51
39.83	44.25	48.68	53.11	57.53	61.96
16.46	18.29	20.12	21.95	23.78	25.61
76.59	85.1	93.61	102.1	110.6	119.1
17.75	19.72	21.69	23.66	25.63	27.61
40.87	45.41	49.95	54.5	59.04	63.58
187.3	208.1	228.9	249.7	270.5	291.3
152.3	169.2	186.1	203	219.9	236.9
69.01	76.67	84.34	92.01	99.68	107.3
74.94	83.27	91.59	99.92	108.2	116.6
146	162.2	178.4	194.7	210.9	227.1
112.2	124.7	137.1	149.6	162.1	174.6
70.2	78	85.8	93.6	101.4	109.2
81.6	90.67	99.74	108.8	117.9	126.9
6.968	7.742	8.517	9.291	10.07	10.84
5.443	6.048	6.653	7.258	7.863	8.467
6.26	6.955	7.651	8.347	9.042	9.738
5.447	6.053	6.658	7.263	7.868	8.474
131.3	145.8	160.4	175	189.6	204.2
117.7	130.8	143.8	156.9	170	183.1
149.5	166.1	182.7	199.4	216	232.6
110.6	122.8	135.1	147.4	159.7	172
10.41	11.57	12.72	13.88	15.04	16.19
8.778	9.754	10.73	11.7	12.68	13.66
10.13	11.25	12.38	13.5	14.63	15.75
6.485	7.206	7.926	8.647	9.367	10.09
8.601	9.556	10.51	11.47	12.42	13.38
9.857	10.95	12.05	13.14	14.24	15.33
8.031	8.923	9.816	10.71	11.6	12.49
112	124.4	136.9	149.3	161.8	174.2
53.88	59.87	65.86	71.84	77.83	83.82
134.6	149.6	164.6	179.5	194.5	209.4
132.8	147.6	162.4	177.1	191.9	206.7
87.6	97.33	107.1	116.8	126.5	136.3
86.9	96.55	106.2	115.9	125.5	135.2
126.2	140.2	154.3	168.3	182.3	196.3
2.883	3.204	3.524	3.844	4.165	4.485
2.878	3.197	3.517	3.837	4.157	4.476
2.667	2.963	3.259	3.556	3.852	4.148
3.058	3.398	3.738	4.078	4.418	4.758
54.02	60.03	66.03	72.03	78.03	84.04
38.66	42.95	47.25	51.54	55.84	60.13
18.09	20.1	22.11	24.12	26.13	28.14
50.01	55.57	61.12	66.68	72.24	77.79
48.6	54	59.4	64.8	70.2	75.6
48.74	54.15	59.57	64.98	70.4	75.81
49.61	55.12	60.63	66.15	71.66	77.17
40.09	44.55	49.01	53.46	57.92	62.37
42.13	46.81	51.49	56.17	60.85	65.54
45.9	51	56.1	61.2	66.3	71.4
1.602	1.78	1.958	2.136	2.314	2.492
49.87	55.41	60.96	66.5	72.04	77.58
47.89	53.21	58.54	63.86	69.18	74.5
32.6	36.23	39.85	43.47	47.09	50.72
20.06	22.29	24.52	26.75	28.98	31.21
153.6	170.6	187.7	204.7	221.8	238.9
2.442	2.713	2.985	3.256	3.527	3.799
28.71	31.91	35.1	38.29	41.48	44.67
27.2	30.22	33.24	36.27	39.29	42.31
37.17	41.3	45.43	49.55	53.68	57.81
37.01	41.13	45.24	49.35	53.46	57.58
27.79	30.88	33.96	37.05	40.14	43.23
33.49	37.21	40.93	44.65	48.37	52.09
14.79	16.43	18.07	19.72	21.36	23
20.37	22.63	24.9	27.16	29.42	31.69
21.49	23.88	26.26	28.65	31.04	33.43
27.54	30.61	33.67	36.73	39.79	42.85
23.54	26.16	28.78	31.39	34.01	36.62
23.63	26.25	28.88	31.5	34.13	36.75
3.239	3.599	3.959	4.319	4.679	5.039
3.412	3.791	4.17	4.549	4.928	5.307
3.121	3.467	3.814	4.161	4.508	4.854
3.553	3.948	4.343	4.738	5.133	5.528
3.684	4.094	4.503	4.912	5.322	5.731
52.83	58.7	64.57	70.44	76.31	82.18
3.374	3.749	4.124	4.499	4.874	5.249
1.684	1.871	2.059	2.246	2.433	2.62
1.342	1.491	1.64	1.789	1.938	2.088
3.719	4.132	4.545	4.958	5.371	5.785
1.922	2.136	2.349	2.563	2.777	2.99
28.56	31.73	34.91	38.08	41.25	44.43
16.34	18.16	19.98	21.79	23.61	25.42
134.6	149.6	164.5	179.5	194.5	209.4
13.79	15.33	16.86	18.39	19.93	21.46
13.37	14.86	16.35	17.83	19.32	20.8
24.35	27.05	29.76	32.47	35.17	37.88
11.84	13.16	14.47	15.79	17.11	18.42
13.54	15.05	16.55	18.06	19.56	21.07
12.09	13.43	14.78	16.12	17.46	18.81
52.79	58.66	64.52	70.39	76.25	82.12
25.7	28.55	31.41	34.26	37.12	39.97
18.43	20.48	22.52	24.57	26.62	28.67
15.25	16.94	18.64	20.33	22.03	23.72
4.3	4.778	5.256	5.733	6.211	6.689
13.58	15.08	16.59	18.1	19.61	21.12
13.19	14.66	16.12	17.59	19.06	20.52
105.5	117.3	129	140.7	152.4	164.2
115.3	128.1	140.9	153.7	166.5	179.3
187.9	208.8	229.6	250.5	271.4	292.3
151.6	168.4	185.3	202.1	218.9	235.8
95.97	106.6	117.3	128	138.6	149.3
5.109	5.677	6.245	6.812	7.38	7.948
92.47	102.7	113	123.3	133.6	143.8
68.94	76.6	84.26	91.92	99.58	107.2
44.71	49.68	54.65	59.62	64.59	69.56
38.98	43.32	47.65	51.98	56.31	60.64
33.75	37.5	41.25	45	48.75	52.5
19.42	21.57	23.73	25.89	28.05	30.2
34.49	38.32	42.15	45.98	49.81	53.65
29.78	33.09	36.4	39.71	43.02	46.33
31.59	35.1	38.61	42.12	45.63	49.14
24.15	26.83	29.52	32.2	34.88	37.57
21.79	24.21	26.63	29.05	31.47	33.89
23.27	25.86	28.45	31.03	33.62	36.2
6.04	6.711	7.382	8.053	8.724	9.396
15.66	17.4	19.14	20.88	22.62	24.36
21	23.33	25.66	28	30.33	32.66
22.33	24.81	27.29	29.77	32.25	34.73
28.16	31.29	34.42	37.55	40.68	43.8
26.18	29.08	31.99	34.9	37.81	40.72
11.07	12.3	13.53	14.76	15.99	17.22
14.53	16.14	17.75	19.37	20.98	22.6
10.67	11.85	13.04	14.22	15.41	16.59
2.127	2.363	2.599	2.836	3.072	3.308
2.242	2.492	2.741	2.99	3.239	3.488
2.109	2.343	2.578	2.812	3.046	3.281
1.997	2.219	2.441	2.663	2.884	3.106
4.461	4.957	5.453	5.948	6.444	6.94
4.373	4.859	5.345	5.831	6.317	6.803
3.83	4.256	4.682	5.107	5.533	5.958
4.34	4.822	5.304	5.786	6.269	6.751
3.369	3.743	4.117	4.492	4.866	5.24
46.4	51.55	56.71	61.86	67.02	72.17
49.72	55.24	60.76	66.29	71.81	77.34
28.51	31.68	34.85	38.01	41.18	44.35
25.24	28.04	30.85	33.65	36.46	39.26
37.13	41.25	45.38	49.5	53.63	57.75
53.2	59.12	65.03	70.94	76.85	82.76
18.82	20.91	23	25.09	27.18	29.28
0.7531	0.8368	0.9205	1.004	1.088	1.172
25.28	28.09	30.9	33.71	36.52	39.33
22.72	25.24	27.77	30.29	32.82	35.34
30.13	33.47	36.82	40.17	43.51	46.86
0.8469	0.941	1.035	1.129	1.223	1.317
5.578	6.197	6.817	7.437	8.057	8.676
20.77	23.08	25.39	27.7	30	32.31
10.13	11.26	12.39	13.51	14.64	15.76
4.803	5.337	5.87	6.404	6.938	7.471
5.129	5.699	6.269	6.839	7.409	7.979
7.331	8.145	8.96	9.775	10.59	11.4
6.185	6.872	7.559	8.246	8.934	9.621
6.359	7.065	7.772	8.478	9.185	9.891
7.983	8.87	9.756	10.64	11.53	12.42
8.522	9.469	10.42	11.36	12.31	13.26
4.188	4.653	5.118	5.584	6.049	6.514
3.92	4.355	4.791	5.226	5.662	6.097
4.283	4.759	5.235	5.711	6.187	6.663
4.052	4.502	4.953	5.403	5.853	6.303
4.897	5.441	5.985	6.529	7.073	7.617
5.52	6.134	6.747	7.361	7.974	8.587
7.685	8.539	9.393	10.25	11.1	11.96
6.957	7.73	8.503	9.276	10.05	10.82
3.999	4.444	4.888	5.332	5.777	6.221
4.229	4.699	5.168	5.638	6.108	6.578
4.654	5.171	5.688	6.205	6.722	7.239
8.183	9.092	10	10.91	11.82	12.73
1.05	1.167	1.284	1.4	1.517	1.634
121.1	134.6	148	161.5	174.9	188.4
6.123	6.803	7.484	8.164	8.845	9.525
5.828	6.476	7.124	7.771	8.419	9.066
4.661	5.179	5.697	6.215	6.733	7.25
4.812	5.347	5.881	6.416	6.951	7.485
5.427	6.03	6.633	7.236	7.839	8.442
5.236	5.818	6.4	6.981	7.563	8.145
4.719	5.244	5.768	6.293	6.817	7.341
5.357	5.953	6.548	7.143	7.739	8.334
70.77	78.63	86.49	94.35	102.2	110.1
129.3	143.7	158.1	172.5	186.8	201.2
109.5	121.7	133.9	146	158.2	170.4
173.8	193.1	212.4	231.7	251	270.4
3.733	4.148	4.563	4.978	5.392	5.807
79.28	88.09	96.9	105.7	114.5	123.3
109	121.1	133.2	145.3	157.4	169.5
143.4	159.4	175.3	191.2	207.2	223.1
100.9	112.1	123.3	134.5	145.7	156.9
174.8	194.2	213.7	233.1	252.5	271.9
37.72	41.91	46.1	50.29	54.48	58.67
24.14	26.82	29.5	32.18	34.86	37.54
27.79	30.88	33.97	37.06	40.15	43.23
47.65	52.94	58.23	63.53	68.82	74.11
17.5	19.44	21.39	23.33	25.28	27.22
62.11	69.01	75.92	82.82	89.72	96.62
48.8	54.22	59.64	65.06	70.48	75.91
38.23	42.48	46.73	50.98	55.23	59.48
36.82	40.91	45	49.09	53.18	57.27
12.52	13.91	15.3	16.69	18.09	19.48
14.94	16.6	18.27	19.93	21.59	23.25
11.59	12.87	14.16	15.45	16.74	18.02
13.17	14.64	16.1	17.56	19.03	20.49
19.49	21.65	23.82	25.98	28.15	30.31
17.67	19.64	21.6	23.56	25.53	27.49
13.82	15.35	16.89	18.42	19.96	21.49
14.34	15.93	17.53	19.12	20.71	22.31
20.76	23.07	25.38	27.68	29.99	32.3
13.4	14.89	16.38	17.87	19.36	20.85
20.52	22.8	25.08	27.36	29.64	31.92
51.12	56.8	62.48	68.16	73.84	79.52
64.08	71.2	78.32	85.44	92.56	99.68
41.31	45.9	50.49	55.08	59.67	64.26
38.96	43.29	47.62	51.95	56.28	60.61
61.35	68.16	74.98	81.8	88.61	95.43
52.13	57.92	63.71	69.5	75.29	81.09
61.72	68.58	75.44	82.29	89.15	96.01
74.45	82.72	91	99.27	107.5	115.8
85.08	94.54	104	113.4	122.9	132.4
103.1	114.5	126	137.4	148.9	160.3
84.28	93.64	103	112.4	121.7	131.1
87.4	97.11	106.8	116.5	126.2	136
56.85	63.16	69.48	75.8	82.11	88.43
75.73	84.15	92.56	101	109.4	117.8
77.77	86.41	95.05	103.7	112.3	121
66.31	73.68	81.05	88.41	95.78	103.2
44.29	49.21	54.13	59.05	63.97	68.89
50.66	56.29	61.92	67.55	73.18	78.81
54.6	60.67	66.74	72.81	78.87	84.94
94.43	104.9	115.4	125.9	136.4	146.9
82	91.11	100.2	109.3	118.4	127.6
73.87	82.07	90.28	98.49	106.7	114.9
41.04	45.6	50.16	54.72	59.28	63.84
50.55	56.17	61.78	67.4	73.02	78.64
1.129	1.254	1.379	1.505	1.63	1.756
0.6372	0.708	0.7788	0.8496	0.9204	0.9912
0.3849	0.4277	0.4705	0.5132	0.556	0.5988
0.6931	0.7701	0.8471	0.9241	1.001	1.078
0.47	0.5223	0.5745	0.6267	0.679	0.7312
2.205	2.45	2.695	2.94	3.185	3.43
1.082	1.202	1.322	1.442	1.563	1.683
1.602	1.78	1.958	2.136	2.314	2.492
117.4	130.4	143.5	156.5	169.6	182.6
5.139	5.71	6.281	6.852	7.423	7.994
103.1	114.5	126	137.4	148.9	160.3
87.06	96.73	106.4	116.1	125.7	135.4
86.75	96.39	106	115.7	125.3	134.9
84.14	93.49	102.8	112.2	121.5	130.9
105	116.6	128.3	140	151.6	163.3
100.6	111.8	123	134.2	145.4	156.6
26.5	29.44	32.38	35.33	38.27	41.22
26.9	29.89	32.88	35.87	38.86	41.85
37.13	41.26	45.38	49.51	53.64	57.76
32.46	36.07	39.67	43.28	46.89	50.49
35.7	39.67	43.64	47.6	51.57	55.54
20.2	22.44	24.69	26.93	29.18	31.42
64.61	71.79	78.97	86.15	93.33	100.5
89.54	99.49	109.4	119.4	129.3	139.3
103.2	114.6	126.1	137.5	149	160.5
77.67	86.31	94.94	103.6	112.2	120.8
13.43	14.93	16.42	17.91	19.4	20.9
5.087	5.652	6.218	6.783	7.348	7.913
83.1	92.33	101.6	110.8	120	129.3
2.748	3.053	3.359	3.664	3.969	4.275
72.07	80.07	88.08	96.09	104.1	112.1
68.43	76.03	83.63	91.24	98.84	106.4
18.08	20.09	22.1	24.11	26.12	28.13
7.67	8.522	9.375	10.23	11.08	11.93
7.111	7.901	8.691	9.481	10.27	11.06
7.019	7.799	8.579	9.359	10.14	10.92
6.333	7.037	7.741	8.445	9.148	9.852
6.787	7.541	8.295	9.049	9.803	10.56
7.625	8.472	9.319	10.17	11.01	11.86
6.352	7.057	7.763	8.469	9.174	9.88
24.07	26.74	29.42	32.09	34.77	37.44
36.26	40.29	44.32	48.35	52.38	56.41
27.46	30.51	33.56	36.61	39.66	42.71
29.03	32.25	35.48	38.7	41.93	45.16
32.02	35.57	39.13	42.69	46.24	49.8
61.35	68.17	74.98	81.8	88.62	95.43
57.3	63.67	70.03	76.4	82.77	89.13
58.36	64.85	71.33	77.82	84.3	90.79
75.29	83.66	92.03	100.4	108.8	117.1
43.44	48.26	53.09	57.92	62.74	67.57
26.45	29.39	32.33	35.26	38.2	41.14
25.67	28.52	31.37	34.22	37.07	39.93
17.73	19.71	21.68	23.65	25.62	27.59
22.31	24.79	27.26	29.74	32.22	34.7
20.26	22.51	24.76	27.02	29.27	31.52
23.1	25.67	28.23	30.8	33.37	35.93
18.39	20.43	22.47	24.51	26.56	28.6
16.57	18.41	20.25	22.09	23.93	25.77
23.38	25.98	28.58	31.17	33.77	36.37
32.29	35.88	39.47	43.05	46.64	50.23
25.83	28.7	31.57	34.44	37.31	40.18
32.56	36.18	39.8	43.41	47.03	50.65
31.98	35.54	39.09	42.64	46.2	49.75
25.59	28.44	31.28	34.12	36.97	39.81
2.496	2.773	3.051	3.328	3.605	3.883
2.716	3.018	3.32	3.622	3.924	4.225
5.659	6.287	6.916	7.545	8.174	8.802
2.974	3.304	3.635	3.965	4.296	4.626
26.14	29.04	31.95	34.85	37.76	40.66
19.21	21.34	23.48	25.61	27.74	29.88
28.63	31.81	34.99	38.17	41.35	44.53
33.64	37.38	41.12	44.85	48.59	52.33
37.64	41.82	46	50.18	54.37	58.55
35.85	39.84	43.82	47.8	51.79	55.77
20.96	23.29	25.62	27.95	30.28	32.6
36.31	40.34	44.38	48.41	52.44	56.48
9.553	10.61	11.68	12.74	13.8	14.86
8.174	9.082	9.99	10.9	11.81	12.71
8.449	9.388	10.33	11.27	12.2	13.14
8.592	9.546	10.5	11.46	12.41	13.36
8.139	9.043	9.947	10.85	11.76	12.66
8.42	9.356	10.29	11.23	12.16	13.1
12.76	14.18	15.6	17.01	18.43	19.85
8.387	9.319	10.25	11.18	12.11	13.05
4.195	4.661	5.127	5.593	6.059	6.525
4.662	5.18	5.698	6.216	6.734	7.252
5.319	5.91	6.501	7.092	7.683	8.274
4.104	4.56	5.016	5.472	5.928	6.384
61.54	68.38	75.22	82.05	88.89	95.73
7.238	8.043	8.847	9.651	10.46	11.26
6.416	7.129	7.842	8.555	9.268	9.981
5.294	5.882	6.47	7.058	7.647	8.235
6.773	7.525	8.278	9.03	9.783	10.54
63.43	70.48	77.53	84.58	91.63	98.68
42.67	47.42	52.16	56.9	61.64	66.38
86.55	96.17	105.8	115.4	125	134.6
42.77	47.52	52.27	57.02	61.77	66.53
51.01	56.68	62.34	68.01	73.68	79.35
50.88	56.53	62.18	67.84	73.49	79.14
33.86	37.62	41.38	45.14	48.9	52.67
10.24	11.38	12.52	13.66	14.8	15.94
24.94	27.72	30.49	33.26	36.03	38.8
29.63	32.92	36.21	39.51	42.8	46.09
23.77	26.42	29.06	31.7	34.34	36.98
79.34	88.16	96.98	105.8	114.6	123.4
60.94	67.71	74.48	81.25	88.02	94.79
27.46	30.52	33.57	36.62	39.67	42.72
85.35	94.84	104.3	113.8	123.3	132.8
77.95	86.62	95.28	103.9	112.6	121.3
22.6	25.11	27.62	30.13	32.64	35.15
41.58	46.2	50.82	55.44	60.06	64.68
13.79	15.33	16.86	18.39	19.92	21.46
106.6	118.5	130.3	142.2	154	165.9
5.683	6.314	6.946	7.577	8.209	8.84
5.752	6.392	7.031	7.67	8.309	8.948
5.604	6.227	6.85	7.472	8.095	8.718
5.752	6.391	7.03	7.669	8.308	8.948
5.506	6.118	6.729	7.341	7.953	8.565
5.639	6.265	6.892	7.518	8.145	8.772
4.859	5.399	5.939	6.479	7.019	7.559
4.618	5.131	5.644	6.157	6.67	7.183
4.831	5.368	5.904	6.441	6.978	7.515
6.882	7.646	8.411	9.176	9.94	10.7
8.285	9.205	10.13	11.05	11.97	12.89
7.316	8.129	8.942	9.755	10.57	11.38
4.534	5.038	5.541	6.045	6.549	7.053
3.693	4.104	4.514	4.925	5.335	5.745
62.1	69	75.9	82.79	89.69	96.59
5.004	5.56	6.116	6.672	7.228	7.784
4.881	5.423	5.965	6.508	7.05	7.592
125.7	139.7	153.6	167.6	181.6	195.5
205.6	228.5	251.3	274.2	297	319.9
189.3	210.4	231.4	252.4	273.5	294.5
111.4	123.8	136.2	148.5	160.9	173.3
91.57	101.7	111.9	122.1	132.3	142.4
81.89	90.98	100.1	109.2	118.3	127.4
31.57	35.08	38.58	42.09	45.6	49.11
33.64	37.37	41.11	44.85	48.58	52.32
29.95	33.28	36.6	39.93	43.26	46.59
40.23	44.7	49.17	53.64	58.11	62.58
40.21	44.68	49.14	53.61	58.08	62.55
41.94	46.61	51.27	55.93	60.59	65.25
45.64	50.71	55.78	60.85	65.92	70.99
11.64	12.93	14.22	15.51	16.81	18.1
25.29	28.1	30.91	33.72	36.53	39.34
21.71	24.13	26.54	28.95	31.36	33.78
22.12	24.58	27.04	29.5	31.96	34.42
11.47	12.74	14.02	15.29	16.56	17.84
16.9	18.78	20.66	22.53	24.41	26.29
139.4	154.9	170.4	185.9	201.4	216.9
55.6	61.78	67.96	74.13	80.31	86.49
109.8	122	134.2	146.4	158.6	170.8
22.96	25.51	28.06	30.61	33.16	35.71
23.51	26.13	28.74	31.35	33.96	36.58
11.78	13.09	14.4	15.71	17.02	18.33
15.12	16.8	18.48	20.16	21.84	23.52
19.32	21.46	23.61	25.76	27.9	30.05
17.09	18.99	20.89	22.79	24.69	26.59
35.57	39.52	43.47	47.42	51.38	55.33
53.05	58.95	64.84	70.74	76.63	82.53
44.43	49.37	54.31	59.24	64.18	69.12
48.8	54.22	59.65	65.07	70.49	75.91
47.37	52.64	57.9	63.16	68.43	73.69
3.639	4.043	4.448	4.852	5.256	5.661
2.514	2.793	3.072	3.351	3.631	3.91
1.78	1.978	2.176	2.373	2.571	2.769
1.663	1.847	2.032	2.217	2.402	2.586
58.22	64.69	71.16	77.63	84.1	90.57
2.07	2.3	2.53	2.76	2.99	3.22
2.45	2.722	2.994	3.266	3.538	3.81
98.85	109.8	120.8	131.8	142.8	153.8
151	167.8	184.6	201.4	218.2	235
155.3	172.5	189.8	207	224.3	241.5
164	182.2	200.4	218.7	236.9	255.1
235.7	261.9	288.1	314.3	340.5	366.7
95.16	105.7	116.3	126.9	137.5	148
157.4	174.9	192.4	209.9	227.4	244.9
18.18	20.2	22.22	24.24	26.26	28.28
12.43	13.81	15.19	16.57	17.95	19.33
15.64	17.38	19.12	20.86	22.59	24.33
21.45	23.83	26.22	28.6	30.98	33.37
21.02	23.36	25.69	28.03	30.37	32.7
13.35	14.83	16.31	17.8	19.28	20.76
138	153.3	168.7	184	199.3	214.6
6.712	7.458	8.204	8.949	9.695	10.44
7.44	8.267	9.093	9.92	10.75	11.57
8.885	9.872	10.86	11.85	12.83	13.82
9.206	10.23	11.25	12.27	13.3	14.32
13.78	15.31	16.84	18.37	19.9	21.43
10.52	11.69	12.86	14.03	15.2	16.37
10.49	11.66	12.83	13.99	15.16	16.32
10.56	11.74	12.91	14.08	15.26	16.43
78.17	86.85	95.54	104.2	112.9	121.6
54.97	61.08	67.19	73.3	79.4	85.51
69.66	77.4	85.14	92.88	100.6	108.4
62.83	69.81	76.79	83.77	90.75	97.74
69.09	76.76	84.44	92.11	99.79	107.5
61.81	68.68	75.54	82.41	89.28	96.15
6.945	7.717	8.488	9.26	10.03	10.8
[truncated: 140,408 more rows]
