# Supplementary material for: Optimal Design and Biomechanical Analysis of a Biomimetic Lightweight Design Plate for Distal Tibial Fractures: A Finite Element Analysis
Source: Front Bioeng Biotechnol. 2022 Feb 21;10:820921. doi: 10.3389/fbioe.2022.820921 (PMC8901108; doi:10.3389/fbioe.2022.820921)
Supplement: Supplementary file 3 [file Table4.XLSX]

## Sheet: Sheet1
RPT8	RPT9	RPT10	RPT11	RPT12	RPT13
0.1453	0.1615	0.1776	0.1938	0.2099	0.2261
0.1474	0.1638	0.1802	0.1966	0.213	0.2293
0.1448	0.1609	0.177	0.1931	0.2092	0.2253
0.1449	0.161	0.1771	0.1932	0.2093	0.2254
31.72	35.25	38.77	42.3	45.82	49.35
31.12	34.57	38.03	41.49	44.95	48.4
29.23	32.48	35.73	38.97	42.22	45.47
25.95	28.83	31.71	34.59	37.48	40.36
27.62	30.69	33.76	36.83	39.9	42.97
29.97	33.3	36.63	39.96	43.29	46.62
36.08	40.09	44.1	48.11	52.12	56.13
27.22	30.24	33.26	36.29	39.31	42.34
1.308	1.454	1.599	1.744	1.89	2.035
1.459	1.621	1.783	1.945	2.107	2.269
1.11	1.233	1.356	1.48	1.603	1.726
1.191	1.323	1.456	1.588	1.72	1.853
1.173	1.304	1.434	1.565	1.695	1.825
1.194	1.327	1.459	1.592	1.724	1.857
123.9	137.6	151.4	165.2	178.9	192.7
2.213	2.458	2.704	2.95	3.196	3.442
119.7	133	146.3	159.6	172.9	186.2
142.2	158	173.8	189.6	205.4	221.2
1.684	1.871	2.058	2.245	2.432	2.619
3.006	3.34	3.673	4.007	4.341	4.675
2.926	3.252	3.577	3.902	4.227	4.552
2.512	2.791	3.07	3.349	3.628	3.907
2.475	2.75	3.025	3.3	3.575	3.851
2.712	3.013	3.315	3.616	3.918	4.219
26.09	28.98	31.88	34.78	37.68	40.58
31.42	34.91	38.41	41.9	45.39	48.88
31.24	34.71	38.19	41.66	45.13	48.6
21.83	24.26	26.68	29.11	31.53	33.96
22.32	24.8	27.28	29.76	32.24	34.72
3.737	4.153	4.568	4.983	5.398	5.814
3.434	3.816	4.198	4.579	4.961	5.342
3.092	3.435	3.779	4.122	4.466	4.809
3.715	4.127	4.54	4.953	5.365	5.778
3.586	3.984	4.382	4.781	5.179	5.578
19.85	22.05	24.26	26.46	28.67	30.87
23.51	26.12	28.73	31.34	33.96	36.57
21.55	23.94	26.33	28.73	31.12	33.52
24.28	26.98	29.68	32.38	35.07	37.77
66.89	74.32	81.76	89.19	96.62	104.1
77.4	85.99	94.59	103.2	111.8	120.4
71.19	79.1	87.01	94.92	102.8	110.7
57.41	63.78	70.16	76.54	82.92	89.3
63.52	70.58	77.64	84.7	91.76	98.82
22.01	24.45	26.9	29.34	31.79	34.23
23.74	26.38	29.02	31.66	34.3	36.94
22.84	25.38	27.91	30.45	32.99	35.53
134.6	149.6	164.5	179.5	194.4	209.4
24.52	27.25	29.98	32.7	35.42	38.15
21.75	24.17	26.59	29.01	31.42	33.84
20.47	22.75	25.02	27.3	29.57	31.85
24.13	26.81	29.49	32.17	34.85	37.53
41.66	46.29	50.92	55.55	60.18	64.81
89.27	99.19	109.1	119	128.9	138.9
21.31	23.68	26.05	28.42	30.78	33.15
25.05	27.83	30.61	33.4	36.18	38.96
20.17	22.42	24.66	26.9	29.14	31.38
20.53	22.81	25.09	27.37	29.65	31.93
17.32	19.24	21.17	23.09	25.02	26.94
18.48	20.53	22.58	24.64	26.69	28.74
66.29	73.65	81.02	88.38	95.75	103.1
67.62	75.13	82.65	90.16	97.67	105.2
17.08	18.98	20.88	22.77	24.67	26.57
99.12	110.1	121.1	132.2	143.2	154.2
17.4	19.33	21.26	23.2	25.13	27.06
15.92	17.69	19.46	21.23	23	24.77
15.44	17.16	18.87	20.59	22.3	24.02
20.33	22.59	24.84	27.1	29.36	31.62
23.5	26.12	28.73	31.34	33.95	36.56
20.95	23.28	25.61	27.94	30.27	32.59
1.432	1.591	1.751	1.91	2.069	2.228
1.523	1.692	1.861	2.031	2.2	2.369
2.103	2.337	2.571	2.804	3.038	3.272
1.948	2.165	2.381	2.598	2.814	3.031
2.533	2.814	3.096	3.377	3.659	3.94
176.2	195.8	215.4	235	254.6	274.1
1.419	1.576	1.734	1.892	2.049	2.207
0.7687	0.8541	0.9395	1.025	1.11	1.196
1.062	1.181	1.299	1.417	1.535	1.653
1.105	1.228	1.35	1.473	1.596	1.719
0.9353	1.039	1.143	1.247	1.351	1.455
102.6	114	125.4	136.8	148.2	159.6
1.206	1.34	1.474	1.609	1.743	1.877
4.591	5.101	5.612	6.122	6.632	7.142
103.8	115.4	126.9	138.4	150	161.5
105	116.6	128.3	139.9	151.6	163.3
5.89	6.544	7.198	7.853	8.507	9.162
158.5	176.1	193.8	211.4	229	246.6
76.43	84.93	93.42	101.9	110.4	118.9
72.12	80.13	88.14	96.15	104.2	112.2
78.41	87.12	95.83	104.5	113.3	122
97.39	108.2	119	129.9	140.7	151.5
81.8	90.89	99.97	109.1	118.2	127.2
22.79	25.32	27.86	30.39	32.92	35.45
1.151	1.279	1.407	1.535	1.663	1.791
31.26	34.73	38.2	41.68	45.15	48.62
25.02	27.81	30.59	33.37	36.15	38.93
32.2	35.78	39.36	42.94	46.51	50.09
26.82	29.8	32.78	35.76	38.74	41.72
24.33	27.03	29.74	32.44	35.15	37.85
23.39	25.99	28.59	31.19	33.79	36.39
25.6	28.45	31.29	34.13	36.98	39.82
19.5	21.67	23.84	26	28.17	30.34
20.77	23.08	25.39	27.7	30.01	32.31
23.1	25.66	28.23	30.8	33.36	35.93
20.15	22.39	24.63	26.87	29.11	31.35
28.27	31.41	34.55	37.69	40.84	43.98
29.51	32.79	36.07	39.34	42.62	45.9
24.64	27.37	30.11	32.85	35.59	38.32
28.4	31.56	34.71	37.87	41.02	44.18
25.07	27.85	30.64	33.43	36.21	39
23.31	25.9	28.49	31.08	33.67	36.26
32.84	36.49	40.14	43.79	47.44	51.09
28.08	31.2	34.32	37.44	40.56	43.67
22.85	25.38	27.92	30.46	33	35.54
0.2105	0.2339	0.2573	0.2807	0.3041	0.3275
0.1843	0.2048	0.2253	0.2458	0.2663	0.2867
0.1876	0.2085	0.2293	0.2502	0.271	0.2919
0.1737	0.193	0.2123	0.2316	0.2509	0.2702
0.188	0.2088	0.2297	0.2506	0.2715	0.2924
0.215	0.2389	0.2628	0.2867	0.3106	0.3345
27.14	30.16	33.18	36.19	39.21	42.22
24.83	27.59	30.35	33.11	35.86	38.62
30.87	34.3	37.73	41.16	44.59	48.01
29.44	32.71	35.98	39.25	42.52	45.8
44.57	49.52	54.47	59.42	64.37	69.33
219.6	243.9	268.3	292.7	317.1	341.5
26.68	29.64	32.6	35.57	38.53	41.49
24.17	26.86	29.55	32.23	34.92	37.6
20.66	22.96	25.25	27.55	29.85	32.14
20.38	22.65	24.91	27.18	29.44	31.7
20.59	22.88	25.17	27.45	29.74	32.03
19.82	22.03	24.23	26.43	28.63	30.84
45.25	50.28	55.31	60.34	65.36	70.39
42.39	47.1	51.81	56.52	61.23	65.94
40.17	44.63	49.1	53.56	58.02	62.49
32.81	36.46	40.1	43.75	47.39	51.04
37.86	42.06	46.27	50.48	54.68	58.89
36.76	40.85	44.93	49.02	53.1	57.19
44.48	49.42	54.37	59.31	64.25	69.19
1.284	1.426	1.569	1.712	1.854	1.997
0.9472	1.052	1.158	1.263	1.368	1.473
1.029	1.144	1.258	1.372	1.487	1.601
1.044	1.16	1.276	1.392	1.508	1.624
2.265	2.516	2.768	3.02	3.271	3.523
1.672	1.858	2.044	2.23	2.416	2.602
42.8	47.55	52.31	57.06	61.82	66.57
28.73	31.93	35.12	38.31	41.5	44.7
30.02	33.36	36.69	40.03	43.36	46.7
26.39	29.33	32.26	35.19	38.12	41.06
22.96	25.51	28.06	30.61	33.17	35.72
24.33	27.03	29.73	32.44	35.14	37.84
2.377	2.641	2.905	3.169	3.433	3.697
111	123.3	135.6	148	160.3	172.6
2.586	2.873	3.161	3.448	3.735	4.023
2.195	2.439	2.683	2.927	3.171	3.415
3.61	4.012	4.413	4.814	5.215	5.616
3.26	3.622	3.985	4.347	4.709	5.071
3.114	3.46	3.806	4.152	4.497	4.843
83.27	92.53	101.8	111	120.3	129.5
78.72	87.47	96.21	105	113.7	122.5
2.921	3.246	3.57	3.895	4.22	4.544
38.82	43.13	47.44	51.76	56.07	60.38
32.51	36.12	39.73	43.35	46.96	50.57
37.97	42.19	46.41	50.63	54.85	59.07
33.23	36.93	40.62	44.31	48	51.7
1.899	2.11	2.321	2.531	2.742	2.953
1.912	2.124	2.337	2.549	2.761	2.974
2.173	2.415	2.656	2.898	3.139	3.381
3.322	3.691	4.06	4.429	4.798	5.167
2.69	2.989	3.288	3.586	3.885	4.184
3.233	3.593	3.952	4.311	4.671	5.03
3.053	3.392	3.731	4.07	4.409	4.749
2.297	2.553	2.808	3.063	3.318	3.574
27.2	30.23	33.25	36.27	39.29	42.32
25.87	28.74	31.62	34.49	37.36	40.24
25.96	28.85	31.73	34.62	37.5	40.39
26.32	29.24	32.16	35.09	38.01	40.94
26.26	29.18	32.09	35.01	37.93	40.85
26.18	29.08	31.99	34.9	37.81	40.72
21.55	23.95	26.34	28.73	31.13	33.52
102.9	114.3	125.7	137.2	148.6	160
21.88	24.31	26.74	29.17	31.6	34.03
20.69	22.99	25.29	27.59	29.89	32.18
19.53	21.7	23.87	26.04	28.21	30.38
30	33.34	36.67	40	43.34	46.67
2.842	3.158	3.474	3.79	4.106	4.421
3.181	3.534	3.887	4.241	4.594	4.948
92.97	103.3	113.6	124	134.3	144.6
4.215	4.683	5.151	5.62	6.088	6.556
22.13	24.59	27.05	29.51	31.96	34.42
1.251	1.39	1.528	1.667	1.806	1.945
91.23	101.4	111.5	121.6	131.8	141.9
22.14	24.6	27.06	29.52	31.98	34.44
10.4	11.55	12.71	13.86	15.02	16.17
45.73	50.81	55.89	60.97	66.05	71.14
10.19	11.32	12.46	13.59	14.72	15.85
9.67	10.74	11.82	12.89	13.97	15.04
19.83	22.04	24.24	26.44	28.65	30.85
18.36	20.4	22.44	24.48	26.52	28.57
11.78	13.09	14.4	15.71	17.02	18.33
13.65	15.17	16.69	18.2	19.72	21.24
19.16	21.29	23.42	25.55	27.68	29.81
22.58	25.09	27.6	30.11	32.62	35.13
25.37	28.19	31	33.82	36.64	39.46
25.58	28.43	31.27	34.11	36.95	39.8
17.47	19.41	21.35	23.29	25.23	27.18
17.82	19.8	21.78	23.76	25.74	27.72
19.48	21.64	23.8	25.97	28.13	30.3
62.43	69.37	76.31	83.25	90.18	97.12
17.65	19.61	21.57	23.53	25.49	27.46
1.425	1.583	1.742	1.9	2.058	2.217
2.85	3.167	3.483	3.8	4.117	4.433
2.129	2.366	2.602	2.839	3.076	3.312
2.134	2.371	2.608	2.845	3.083	3.32
2.152	2.392	2.631	2.87	3.109	3.348
2.021	2.245	2.47	2.695	2.919	3.144
2.317	2.574	2.831	3.089	3.346	3.604
21.81	24.23	26.66	29.08	31.5	33.93
12.78	14.2	15.62	17.04	18.46	19.88
29.46	32.74	36.01	39.29	42.56	45.83
16.97	18.85	20.74	22.62	24.51	26.39
31.08	34.53	37.99	41.44	44.89	48.35
26.96	29.95	32.95	35.94	38.94	41.93
0.145	0.1611	0.1772	0.1934	0.2095	0.2256
0.147	0.1634	0.1797	0.196	0.2124	0.2287
0.1473	0.1637	0.18	0.1964	0.2127	0.2291
32.82	36.46	40.11	43.76	47.4	51.05
44.99	49.99	54.99	59.99	64.99	69.98
17.12	19.02	20.92	22.83	24.73	26.63
23.76	26.4	29.04	31.68	34.32	36.96
35.74	39.71	43.68	47.65	51.62	55.6
26	28.89	31.78	34.67	37.56	40.45
21.13	23.48	25.82	28.17	30.52	32.87
29.85	33.16	36.48	39.8	43.11	46.43
29.68	32.97	36.27	39.57	42.87	46.16
95.16	105.7	116.3	126.9	137.4	148
92.89	103.2	113.5	123.9	134.2	144.5
95.58	106.2	116.8	127.4	138.1	148.7
58.28	64.75	71.23	77.7	84.18	90.65
83.04	92.27	101.5	110.7	119.9	129.2
22.02	24.47	26.91	29.36	31.81	34.26
20.26	22.51	24.76	27.01	29.26	31.52
21.9	24.33	26.77	29.2	31.63	34.07
23.11	25.68	28.25	30.81	33.38	35.95
23.13	25.7	28.27	30.84	33.41	35.98
26.3	29.23	32.15	35.07	37.99	40.92
24.58	27.31	30.04	32.77	35.5	38.23
1.874	2.082	2.29	2.498	2.706	2.914
2.064	2.293	2.523	2.752	2.981	3.211
75.62	84.02	92.42	100.8	109.2	117.6
86.18	95.76	105.3	114.9	124.5	134.1
1.859	2.065	2.272	2.478	2.685	2.892
1.501	1.668	1.835	2.002	2.169	2.335
44.31	49.23	54.15	59.07	64	68.92
1.941	2.156	2.372	2.588	2.803	3.019
23.48	26.09	28.7	31.31	33.92	36.53
71.21	79.13	87.04	94.95	102.9	110.8
23.76	26.4	29.04	31.68	34.32	36.96
31.47	34.97	38.46	41.96	45.46	48.95
20.9	23.22	25.54	27.87	30.19	32.51
20.25	22.5	24.75	27	29.25	31.5
19.96	22.18	24.4	26.62	28.84	31.05
23.22	25.8	28.38	30.96	33.54	36.12
86.82	96.47	106.1	115.8	125.4	135.1
89.25	99.17	109.1	119	128.9	138.8
23.53	26.14	28.76	31.37	33.98	36.6
32.74	36.38	40.02	43.65	47.29	50.93
33.21	36.89	40.58	44.27	47.96	51.65
30.52	33.91	37.31	40.7	44.09	47.48
26.78	29.76	32.74	35.71	38.69	41.67
28.21	31.35	34.48	37.62	40.75	43.89
36.37	40.41	44.45	48.49	52.53	56.57
33.24	36.94	40.63	44.32	48.02	51.71
21.81	24.23	26.66	29.08	31.5	33.93
22.76	25.29	27.82	30.34	32.87	35.4
18.52	20.57	22.63	24.69	26.74	28.8
22.65	25.17	27.69	30.2	32.72	35.24
20.81	23.12	25.43	27.74	30.05	32.37
24.79	27.54	30.3	33.05	35.81	38.56
29.37	32.63	35.89	39.16	42.42	45.68
29.24	32.49	35.74	38.99	42.24	45.49
45.01	50.01	55.01	60.01	65.01	70.01
42.45	47.16	51.88	56.59	61.31	66.03
28.1	31.22	34.34	37.47	40.59	43.71
40.17	44.64	49.1	53.57	58.03	62.49
39.32	43.69	48.06	52.43	56.8	61.16
2.163	2.403	2.643	2.884	3.124	3.364
2.263	2.514	2.765	3.017	3.268	3.52
1.453	1.614	1.776	1.937	2.099	2.26
1.894	2.104	2.314	2.525	2.735	2.946
1.735	1.928	2.121	2.313	2.506	2.699
1.846	2.051	2.256	2.461	2.666	2.871
88.06	97.84	107.6	117.4	127.2	137
23.49	26.11	28.72	31.33	33.94	36.55
23.94	26.6	29.26	31.92	34.58	37.24
16.14	17.93	19.73	21.52	23.31	25.11
18.39	20.44	22.48	24.52	26.57	28.61
21.85	24.28	26.71	29.14	31.57	33.99
79.35	88.17	96.99	105.8	114.6	123.4
22.39	24.87	27.36	29.85	32.33	34.82
21.68	24.09	26.5	28.91	31.32	33.73
21.79	24.21	26.63	29.05	31.47	33.89
23.71	26.35	28.98	31.61	34.25	36.88
24.72	27.46	30.21	32.95	35.7	38.45
26.11	29.01	31.91	34.82	37.72	40.62
20.44	22.72	24.99	27.26	29.53	31.8
24.05	26.73	29.4	32.07	34.74	37.42
20.59	22.87	25.16	27.45	29.73	32.02
21.95	24.39	26.83	29.27	31.71	34.15
1.22	1.356	1.491	1.627	1.762	1.898
3.107	3.452	3.797	4.143	4.488	4.833
1.8	2	2.2	2.401	2.601	2.801
103.4	114.9	126.4	137.9	149.4	160.9
1.81	2.012	2.213	2.414	2.615	2.816
3.091	3.435	3.778	4.122	4.465	4.809
2.657	2.953	3.248	3.543	3.838	4.134
1.998	2.221	2.443	2.665	2.887	3.109
47.7	53	58.3	63.6	68.9	74.2
33.14	36.82	40.51	44.19	47.87	51.55
41.39	45.98	50.58	55.18	59.78	64.38
33.07	36.74	40.42	44.09	47.77	51.44
35.56	39.51	43.46	47.41	51.36	55.31
30.8	34.23	37.65	41.07	44.49	47.92
34.58	38.42	42.26	46.1	49.95	53.79
34.37	38.19	42.01	45.83	49.64	53.46
25.33	28.14	30.95	33.77	36.58	39.4
10.97	12.18	13.4	14.62	15.84	17.06
11.7	13	14.3	15.6	16.9	18.2
10.71	11.9	13.09	14.28	15.47	16.66
20.27	22.52	24.77	27.02	29.27	31.52
44.83	49.81	54.79	59.78	64.76	69.74
15.05	16.72	18.4	20.07	21.74	23.41
14.75	16.39	18.03	19.67	21.31	22.94
39.81	44.24	48.66	53.08	57.51	61.93
42.66	47.4	52.14	56.88	61.62	66.36
37.5	41.67	45.84	50	54.17	58.34
45.53	50.59	55.65	60.71	65.76	70.82
30.28	33.65	37.01	40.38	43.74	47.11
36.44	40.49	44.54	48.59	52.64	56.69
32.99	36.66	40.33	43.99	47.66	51.32
8.912	9.902	10.89	11.88	12.87	13.86
1.328	1.475	1.623	1.771	1.918	2.066
1.033	1.147	1.262	1.377	1.492	1.606
1.479	1.643	1.808	1.972	2.136	2.301
1.341	1.49	1.639	1.788	1.937	2.086
120.1	133.4	146.8	160.1	173.5	186.8
2.828	3.142	3.457	3.771	4.085	4.399
2.639	2.933	3.226	3.519	3.812	4.106
1.489	1.654	1.819	1.985	2.15	2.316
1.626	1.807	1.988	2.168	2.349	2.53
66.4	73.77	81.15	88.53	95.91	103.3
1.843	2.048	2.253	2.457	2.662	2.867
2.037	2.263	2.489	2.716	2.942	3.168
2.356	2.617	2.879	3.141	3.402	3.664
71.93	79.92	87.91	95.91	103.9	111.9
55.81	62.01	68.21	74.42	80.62	86.82
59.21	65.79	72.36	78.94	85.52	92.1
55.45	61.61	67.77	73.94	80.1	86.26
59.15	65.72	72.3	78.87	85.44	92.01
54.12	60.13	66.15	72.16	78.18	84.19
66.81	74.23	81.66	89.08	96.5	103.9
61.88	68.75	75.63	82.5	89.38	96.25
21.7	24.11	26.52	28.93	31.34	33.76
23.57	26.19	28.81	31.43	34.05	36.67
31.02	34.47	37.91	41.36	44.8	48.25
30.44	33.82	37.2	40.58	43.96	47.35
24.62	27.36	30.09	32.83	35.57	38.3
4.113	4.57	5.027	5.484	5.941	6.398
46.33	51.48	56.63	61.77	66.92	72.07
28.63	31.81	34.99	38.17	41.35	44.53
28.4	31.56	34.71	37.87	41.02	44.18
35.05	38.95	42.84	46.73	50.63	54.52
38.37	42.63	46.9	51.16	55.43	59.69
42.62	47.35	52.09	56.82	61.56	66.29
119.3	132.6	145.8	159.1	172.3	185.6
37.08	41.2	45.32	49.44	53.56	57.68
37.18	41.32	45.45	49.58	53.71	57.84
38.37	42.63	46.89	51.15	55.42	59.68
28.32	31.46	34.61	37.76	40.9	44.05
35.32	39.24	43.16	47.09	51.01	54.94
33.96	37.74	41.51	45.28	49.06	52.83
42.56	47.29	52.02	56.75	61.48	66.21
47.81	53.13	58.44	63.75	69.06	74.38
43.24	48.04	52.84	57.65	62.45	67.26
34.68	38.53	42.38	46.24	50.09	53.94
24.94	27.71	30.48	33.25	36.02	38.79
31.29	34.76	38.24	41.72	45.19	48.67
38.38	42.64	46.91	51.17	55.43	59.7
36.99	41.1	45.21	49.32	53.43	57.54
54.87	60.97	67.06	73.16	79.26	85.35
51.67	57.41	63.15	68.89	74.63	80.37
53.66	59.62	65.59	71.55	77.51	83.47
31.19	34.65	38.12	41.58	45.05	48.51
15.73	17.48	19.23	20.98	22.72	24.47
17.23	19.15	21.06	22.98	24.89	26.81
17.81	19.79	21.77	23.75	25.72	27.7
17.18	19.09	21	22.91	24.82	26.73
22.61	25.12	27.63	30.15	32.66	35.17
15.37	17.08	18.79	20.5	22.21	23.91
23.44	26.04	28.65	31.25	33.85	36.46
22.26	24.73	27.21	29.68	32.15	34.63
20.93	23.26	25.58	27.91	30.24	32.56
20.56	22.85	25.13	27.42	29.7	31.99
72.77	80.86	88.94	97.03	105.1	113.2
86.58	96.2	105.8	115.4	125.1	134.7
84.58	93.98	103.4	112.8	122.2	131.6
75	83.33	91.67	100	108.3	116.7
78.97	87.75	96.52	105.3	114.1	122.8
32.88	36.53	40.18	43.84	47.49	51.14
11.72	13.02	14.32	15.62	16.92	18.22
127.1	141.2	155.4	169.5	183.6	197.7
11.38	12.64	13.9	15.17	16.43	17.7
100	111.1	122.2	133.3	144.5	155.6
10.33	11.48	12.62	13.77	14.92	16.07
114.5	127.2	139.9	152.7	165.4	178.1
49	54.45	59.89	65.34	70.78	76.23
59.99	66.65	73.32	79.99	86.65	93.32
52.57	58.41	64.25	70.09	75.93	81.77
0.2611	0.2901	0.3191	0.3481	0.3771	0.4061
59.71	66.35	72.98	79.62	86.25	92.89
59.97	66.64	73.3	79.96	86.63	93.29
51.94	57.71	63.48	69.25	75.03	80.8
47.59	52.88	58.17	63.45	68.74	74.03
46.88	52.09	57.3	62.5	67.71	72.92
0.1694	0.1882	0.2071	0.2259	0.2447	0.2635
0.156	0.1734	0.1907	0.208	0.2254	0.2427
0.1473	0.1637	0.1801	0.1964	0.2128	0.2292
0.2103	0.2337	0.2571	0.2804	0.3038	0.3272
1.375	1.528	1.681	1.834	1.987	2.139
0.1739	0.1932	0.2125	0.2319	0.2512	0.2705
0.1744	0.1938	0.2132	0.2326	0.2519	0.2713
0.1735	0.1928	0.212	0.2313	0.2506	0.2699
0.1431	0.1589	0.1748	0.1907	0.2066	0.2225
0.1483	0.1647	0.1812	0.1977	0.2142	0.2306
0.1724	0.1915	0.2107	0.2298	0.249	0.2681
0.1646	0.1829	0.2012	0.2195	0.2378	0.2561
28.77	31.97	35.16	38.36	41.56	44.76
1.52	1.689	1.858	2.027	2.196	2.365
28.56	31.73	34.91	38.08	41.25	44.42
104	115.6	127.2	138.7	150.3	161.8
36.31	40.34	44.38	48.41	52.45	56.48
25.54	28.37	31.21	34.05	36.89	39.72
29.81	33.13	36.44	39.75	43.06	46.38
33.41	37.12	40.84	44.55	48.26	51.97
92.24	102.5	112.7	123	133.2	143.5
0.155	0.1723	0.1895	0.2067	0.2239	0.2412
0.1574	0.1749	0.1924	0.2099	0.2274	0.2449
0.1517	0.1686	0.1854	0.2023	0.2191	0.236
0.1552	0.1725	0.1897	0.207	0.2242	0.2415
24.32	27.03	29.73	32.43	35.13	37.84
24.18	26.87	29.56	32.24	34.93	37.62
22.16	24.62	27.09	29.55	32.01	34.47
24.57	27.3	30.03	32.76	35.49	38.22
24.82	27.58	30.34	33.09	35.85	38.61
24.3	27	29.7	32.4	35.1	37.8
26.06	28.95	31.85	34.74	37.64	40.54
24.74	27.49	30.24	32.99	35.74	38.49
28.97	32.18	35.4	38.62	41.84	45.06
31.38	34.86	38.35	41.83	45.32	48.81
31.7	35.22	38.74	42.27	45.79	49.31
27.86	30.96	34.06	37.15	40.25	43.35
67.88	75.42	82.96	90.5	98.05	105.6
19.27	21.42	23.56	25.7	27.84	29.98
23.11	25.68	28.24	30.81	33.38	35.95
22.7	25.22	27.75	30.27	32.79	35.31
240.1	266.8	293.4	320.1	346.8	373.5
20.83	23.15	25.46	27.78	30.09	32.41
17.55	19.5	21.45	23.4	25.35	27.3
18.3	20.33	22.37	24.4	26.43	28.47
20.8	23.11	25.42	27.74	30.05	32.36
18.1	20.11	22.12	24.13	26.14	28.15
17.89	19.88	21.87	23.85	25.84	27.83
0.2106	0.234	0.2574	0.2807	0.3041	0.3275
172.6	191.8	211	230.1	249.3	268.5
0.2033	0.2259	0.2485	0.271	0.2936	0.3162
75.41	83.79	92.16	100.5	108.9	117.3
0.2118	0.2353	0.2589	0.2824	0.3059	0.3295
0.2159	0.2399	0.2638	0.2878	0.3118	0.3358
0.1975	0.2194	0.2414	0.2633	0.2853	0.3072
40.56	45.07	49.58	54.08	58.59	63.1
47.01	52.24	57.46	62.69	67.91	73.13
35.95	39.94	43.93	47.93	51.92	55.92
72.86	80.96	89.05	97.15	105.2	113.3
38.53	42.81	47.09	51.37	55.65	59.93
49.05	54.5	59.95	65.4	70.85	76.3
35.9	39.89	43.88	47.87	51.86	55.85
41.99	46.65	51.32	55.98	60.65	65.32
47.54	52.82	58.1	63.38	68.66	73.95
2.066	2.296	2.525	2.755	2.984	3.214
2.236	2.484	2.732	2.981	3.229	3.478
1.893	2.103	2.313	2.524	2.734	2.944
0.9642	1.071	1.178	1.286	1.393	1.5
0.7298	0.8109	0.892	0.9731	1.054	1.135
0.9835	1.093	1.202	1.311	1.421	1.53
36.84	40.94	45.03	49.12	53.22	57.31
75.96	84.4	92.84	101.3	109.7	118.2
25.69	28.54	31.4	34.25	37.11	39.96
31.84	35.38	38.92	42.46	45.99	49.53
23.24	25.82	28.4	30.98	33.57	36.15
28.98	32.2	35.42	38.64	41.86	45.08
23.47	26.07	28.68	31.29	33.9	36.5
2.509	2.788	3.067	3.346	3.625	3.903
2.677	2.975	3.272	3.57	3.867	4.165
3.212	3.569	3.925	4.282	4.639	4.996
2.375	2.639	2.902	3.166	3.43	3.694
2.885	3.206	3.527	3.847	4.168	4.488
0.1204	0.1338	0.1472	0.1606	0.174	0.1873
3.586	3.985	4.383	4.781	5.18	5.578
4.461	4.956	5.452	5.947	6.443	6.939
3.181	3.535	3.888	4.242	4.595	4.949
3.327	3.696	4.066	4.436	4.805	5.175
2.681	2.979	3.277	3.575	3.873	4.17
85.45	94.94	104.4	113.9	123.4	132.9
3.19	3.545	3.899	4.254	4.608	4.963
3.796	4.218	4.64	5.061	5.483	5.905
3.051	3.39	3.73	4.069	4.408	4.747
2.456	2.729	3.002	3.275	3.548	3.821
2.213	2.458	2.704	2.95	3.196	3.442
1.555	1.728	1.901	2.073	2.246	2.419
1.182	1.314	1.445	1.577	1.708	1.839
1.302	1.446	1.591	1.735	1.88	2.025
1.294	1.438	1.581	1.725	1.869	2.013
26.58	29.53	32.48	35.44	38.39	41.34
25.98	28.87	31.76	34.64	37.53	40.42
25.38	28.2	31.02	33.84	36.66	39.48
29.05	32.28	35.5	38.73	41.96	45.19
27.11	30.13	33.14	36.15	39.16	42.18
26.43	29.37	32.31	35.25	38.18	41.12
28.9	32.11	35.32	38.53	41.74	44.95
194.6	216.2	237.9	259.5	281.1	302.7
22.97	25.52	28.07	30.63	33.18	35.73
29	32.22	35.45	38.67	41.89	45.11
29.09	32.32	35.55	38.78	42.01	45.25
16.32	18.13	19.95	21.76	23.57	25.39
25.68	28.54	31.39	34.25	37.1	39.95
66.29	73.66	81.02	88.39	95.75	103.1
28.64	31.82	35	38.19	41.37	44.55
31.33	34.81	38.29	41.77	45.26	48.74
27.87	30.96	34.06	37.15	40.25	43.35
25.67	28.52	31.37	34.22	37.07	39.93
26.79	29.77	32.74	35.72	38.7	41.67
32.88	36.53	40.18	43.84	47.49	51.14
4.582	5.091	5.6	6.109	6.618	7.127
5.178	5.753	6.328	6.904	7.479	8.054
5.527	6.141	6.755	7.369	7.983	8.597
4.653	5.17	5.686	6.203	6.72	7.237
5.408	6.009	6.61	7.211	7.812	8.413
4.643	5.159	5.675	6.191	6.707	7.223
3.846	4.273	4.701	5.128	5.555	5.983
0.9477	1.053	1.158	1.264	1.369	1.474
115.8	128.7	141.6	154.5	167.3	180.2
86.83	96.47	106.1	115.8	125.4	135.1
1.039	1.154	1.27	1.385	1.501	1.616
1.157	1.286	1.414	1.543	1.671	1.8
1.259	1.399	1.539	1.679	1.819	1.958
5.064	5.627	6.189	6.752	7.315	7.877
5.236	5.818	6.4	6.982	7.563	8.145
0.3614	0.4015	0.4417	0.4818	0.522	0.5621
0.3472	0.3858	0.4244	0.463	0.5015	0.5401
0.3193	0.3548	0.3902	0.4257	0.4612	0.4967
0.2794	0.3105	0.3415	0.3726	0.4036	0.4347
0.3435	0.3816	0.4198	0.4579	0.4961	0.5343
0.2675	0.2972	0.3269	0.3566	0.3863	0.416
0.1473	0.1637	0.1801	0.1965	0.2128	0.2292
3.767	4.185	4.604	5.022	5.441	5.86
1.559	1.732	1.905	2.078	2.252	2.425
4.067	4.518	4.97	5.422	5.874	6.326
99.59	110.7	121.7	132.8	143.8	154.9
3.669	4.077	4.485	4.892	5.3	5.708
100.4	111.5	122.7	133.9	145	156.2
2.564	2.848	3.133	3.418	3.703	3.988
88.96	98.85	108.7	118.6	128.5	138.4
3.699	4.11	4.521	4.933	5.344	5.755
2.461	2.735	3.008	3.282	3.555	3.829
2.658	2.953	3.248	3.544	3.839	4.134
1.718	1.908	2.099	2.29	2.481	2.672
2.176	2.417	2.659	2.901	3.143	3.384
1.966	2.185	2.403	2.622	2.84	3.059
33.58	37.31	41.04	44.77	48.5	52.23
35.41	39.34	43.28	47.21	51.14	55.08
22.22	24.69	27.15	29.62	32.09	34.56
25.13	27.92	30.72	33.51	36.3	39.09
25.56	28.4	31.24	34.08	36.92	39.76
35.84	39.83	43.81	47.79	51.77	55.76
42.65	47.39	52.13	56.87	61.61	66.35
41.61	46.24	50.86	55.49	60.11	64.73
37.03	41.14	45.26	49.37	53.49	57.6
35.82	39.8	43.78	47.76	51.74	55.71
42.29	46.99	51.69	56.39	61.09	65.79
41.78	46.42	51.07	55.71	60.35	64.99
30.34	33.71	37.08	40.45	43.82	47.19
24.68	27.42	30.17	32.91	35.65	38.39
30.73	34.14	37.56	40.97	44.39	47.8
214	237.8	261.6	285.4	309.2	332.9
54.71	60.79	66.87	72.95	79.03	85.11
20.92	23.24	25.56	27.89	30.21	32.54
20.38	22.65	24.91	27.18	29.44	31.71
24.74	27.49	30.24	32.99	35.74	38.49
27.68	30.76	33.84	36.91	39.99	43.06
20.35	22.61	24.87	27.14	29.4	31.66
2.316	2.573	2.83	3.087	3.345	3.602
2.295	2.55	2.805	3.06	3.315	3.57
23.21	25.79	28.37	30.95	33.53	36.11
32.66	36.29	39.92	43.55	47.17	50.8
30.22	33.57	36.93	40.29	43.64	47
37.46	41.62	45.79	49.95	54.11	58.27
31.62	35.13	38.64	42.15	45.67	49.18
34.96	38.85	42.73	46.62	50.5	54.38
33.65	37.39	41.13	44.87	48.61	52.35
22.91	25.46	28	30.55	33.09	35.64
32.08	35.64	39.21	42.77	46.34	49.9
24.72	27.47	30.22	32.97	35.71	38.46
20.11	22.34	24.58	26.81	29.05	31.28
95.82	106.5	117.1	127.8	138.4	149.1
20	22.23	24.45	26.67	28.9	31.12
26.65	29.61	32.57	35.53	38.49	41.45
30.16	33.51	36.87	40.22	43.57	46.92
20.02	22.24	24.47	26.69	28.91	31.14
0.8715	0.9683	1.065	1.162	1.259	1.356
2.171	2.413	2.654	2.895	3.137	3.378
0.8651	0.9613	1.057	1.154	1.25	1.346
1.681	1.868	2.055	2.242	2.429	2.615
1.475	1.639	1.803	1.967	2.131	2.295
1.688	1.876	2.064	2.251	2.439	2.627
1.822	2.024	2.227	2.429	2.631	2.834
41.12	45.69	50.26	54.82	59.39	63.96
73.03	81.15	89.26	97.38	105.5	113.6
40	44.45	48.89	53.34	57.78	62.23
36.78	40.87	44.96	49.04	53.13	57.22
37.08	41.2	45.32	49.44	53.56	57.68
37.61	41.79	45.97	50.15	54.33	58.51
35.43	39.36	43.3	47.24	51.17	55.11
17.97	19.96	21.96	23.95	25.95	27.95
16.65	18.5	20.35	22.2	24.05	25.9
23.16	25.73	28.3	30.87	33.45	36.02
23.15	25.72	28.29	30.87	33.44	36.01
1.352	1.503	1.653	1.803	1.953	2.104
83.32	92.58	101.8	111.1	120.3	129.6
1.227	1.363	1.499	1.636	1.772	1.908
1.05	1.167	1.283	1.4	1.517	1.634
1.05	1.166	1.283	1.4	1.516	1.633
1.094	1.216	1.337	1.459	1.58	1.702
2.968	3.298	3.628	3.958	4.288	4.618
2.079	2.31	2.541	2.772	3.003	3.234
1.861	2.067	2.274	2.481	2.687	2.894
2.089	2.321	2.554	2.786	3.018	3.25
61.56	68.41	75.25	82.09	88.93	95.77
2.761	3.068	3.375	3.682	3.989	4.295
1.758	1.953	2.149	2.344	2.54	2.735
1.438	1.598	1.757	1.917	2.077	2.237
1.411	1.568	1.725	1.881	2.038	2.195
1.556	1.729	1.901	2.074	2.247	2.42
1.555	1.728	1.901	2.074	2.246	2.419
1.491	1.657	1.823	1.989	2.154	2.32
1.326	1.473	1.621	1.768	1.915	2.063
1.215	1.35	1.485	1.62	1.755	1.89
71.04	78.93	86.83	94.72	102.6	110.5
1.29	1.433	1.577	1.72	1.863	2.007
18.64	20.71	22.78	24.85	26.92	29
4.118	4.575	5.033	5.491	5.948	6.406
3.697	4.108	4.519	4.93	5.341	5.751
2.873	3.192	3.511	3.83	4.149	4.468
3.645	4.05	4.455	4.86	5.265	5.67
3.721	4.135	4.548	4.962	5.375	5.789
4.119	4.577	5.034	5.492	5.95	6.407
20.77	23.08	25.39	27.7	30.01	32.31
23.32	25.91	28.5	31.09	33.69	36.28
29.48	32.76	36.03	39.31	42.58	45.86
29.56	32.85	36.13	39.42	42.7	45.99
24.87	27.63	30.39	33.15	35.92	38.68
135.3	150.3	165.3	180.3	195.4	210.4
109.8	122	134.2	146.4	158.6	170.8
134.4	149.4	164.3	179.2	194.2	209.1
129.6	144	158.4	172.8	187.2	201.6
126.6	140.6	154.7	168.8	182.8	196.9
23.78	26.42	29.06	31.7	34.35	36.99
20.91	23.24	25.56	27.88	30.21	32.53
33.23	36.92	40.62	44.31	48	51.69
21.64	24.04	26.45	28.85	31.26	33.66
20.74	23.05	25.35	27.65	29.96	32.26
22.03	24.48	26.93	29.38	31.83	34.27
21.23	23.59	25.95	28.31	30.67	33.03
22.9	25.45	27.99	30.54	33.08	35.63
19.15	21.27	23.4	25.53	27.66	29.78
19.25	21.39	23.53	25.67	27.81	29.94
18	20	22	24	26	28
185.2	205.7	226.3	246.9	267.5	288
19.99	22.21	24.43	26.65	28.88	31.1
21.02	23.35	25.69	28.02	30.36	32.7
24.79	27.54	30.29	33.05	35.8	38.56
26.35	29.28	32.21	35.14	38.07	40.99
74.08	82.32	90.55	98.78	107	115.2
22.77	25.3	27.83	30.36	32.89	35.41
24.44	27.16	29.87	32.59	35.3	38.02
22.85	25.39	27.93	30.47	33.01	35.55
23.28	25.87	28.45	31.04	33.63	36.21
22.18	24.65	27.11	29.58	32.04	34.51
17.99	19.99	21.99	23.99	25.99	27.99
17.7	19.67	21.63	23.6	25.56	27.53
16.86	18.73	20.61	22.48	24.35	26.23
19.81	22.01	24.21	26.41	28.61	30.81
20.43	22.71	24.98	27.25	29.52	31.79
21.05	23.39	25.73	28.07	30.41	32.75
20.08	22.32	24.55	26.78	29.01	31.24
21.1	23.44	25.79	28.13	30.47	32.82
19.49	21.66	23.83	25.99	28.16	30.32
19.82	22.02	24.22	26.43	28.63	30.83
23.66	26.29	28.92	31.55	34.18	36.81
0.6629	0.7366	0.8103	0.8839	0.9576	1.031
31	34.44	37.89	41.33	44.77	48.22
35.2	39.11	43.02	46.93	50.84	54.75
8.746	9.717	10.69	11.66	12.63	13.6
23.98	26.64	29.3	31.97	34.63	37.3
25.24	28.05	30.85	33.65	36.46	39.26
22.45	24.94	27.44	29.93	32.42	34.92
35.4	39.34	43.27	47.21	51.14	55.07
50.99	56.66	62.32	67.99	73.65	79.32
4.61	5.122	5.634	6.146	6.658	7.17
25.06	27.85	30.63	33.42	36.2	38.99
36.56	40.62	44.68	48.74	52.8	56.86
46.11	51.23	56.36	61.48	66.6	71.73
29.03	32.25	35.48	38.7	41.93	45.15
49.83	55.37	60.9	66.44	71.98	77.51
0.7619	0.8466	0.9312	1.016	1.101	1.185
57.57	63.96	70.36	76.75	83.15	89.55
62.49	69.43	76.37	83.32	90.26	97.2
53.21	59.12	65.03	70.95	76.86	82.77
64.8	72	79.2	86.4	93.6	100.8
61.98	68.87	75.75	82.64	89.53	96.41
63.7	70.78	77.86	84.94	92.02	99.09
76.92	85.47	94.02	102.6	111.1	119.7
80.98	89.97	98.97	108	117	126
76.86	85.4	93.94	102.5	111	119.6
70.76	78.62	86.48	94.34	102.2	110.1
68.78	76.42	84.06	91.71	99.35	107
24.21	26.9	29.59	32.28	34.97	37.66
25.19	27.99	30.79	33.59	36.39	39.19
27.73	30.81	33.9	36.98	40.06	43.14
25.47	28.3	31.13	33.96	36.79	39.62
26.02	28.91	31.8	34.69	37.58	40.47
23.39	25.99	28.59	31.19	33.79	36.39
1.272	1.413	1.555	1.696	1.837	1.979
1.336	1.484	1.633	1.781	1.93	2.078
50.21	55.79	61.37	66.95	72.53	78.11
49.34	54.82	60.3	65.79	71.27	76.75
0.3298	0.3665	0.4031	0.4398	0.4764	0.513
47.37	52.63	57.89	63.16	68.42	73.68
48.4	53.77	59.15	64.53	69.9	75.28
45.66	50.73	55.81	60.88	65.95	71.03
22.39	24.87	27.36	29.85	32.33	34.82
46.69	51.88	57.06	62.25	67.44	72.63
48.84	54.27	59.7	65.13	70.55	75.98
50.15	55.73	61.3	66.87	72.44	78.02
43.13	47.92	52.71	57.5	62.3	67.09
28.51	31.68	34.85	38.02	41.18	44.35
19.37	21.53	23.68	25.83	27.99	30.14
20.44	22.71	24.98	27.26	29.53	31.8
123.1	136.8	150.5	164.2	177.9	191.6
32.44	36.05	39.65	43.26	46.86	50.47
26.99	29.99	32.99	35.99	38.99	41.99
26.03	28.93	31.82	34.71	37.6	40.5
26.33	29.25	32.18	35.1	38.03	40.95
86.4	96	105.6	115.2	124.8	134.4
29.37	32.64	35.9	39.16	42.43	45.69
2.63	2.923	3.215	3.507	3.8	4.092
133.3	148.1	162.9	177.7	192.5	207.3
1.495	1.661	1.827	1.994	2.16	2.326
5.828	6.476	7.123	7.771	8.419	9.066
2.136	2.373	2.611	2.848	3.085	3.323
3.32	3.689	4.057	4.426	4.795	5.164
25.31	28.13	30.94	33.75	36.56	39.38
25.42	28.25	31.07	33.89	36.72	39.54
25.46	28.29	31.12	33.95	36.78	39.61
30.34	33.72	37.09	40.46	43.83	47.2
34.01	37.79	41.57	45.35	49.13	52.91
26.09	28.99	31.89	34.79	37.69	40.59
20.21	22.45	24.7	26.95	29.19	31.44
26.67	29.63	32.59	35.56	38.52	41.48
24.37	27.08	29.79	32.5	35.2	37.91
22.55	25.05	27.56	30.06	32.57	35.07
19.59	21.77	23.94	26.12	28.3	30.47
21.68	24.09	26.5	28.9	31.31	33.72
20.95	23.28	25.6	27.93	30.26	32.59
21.51	23.9	26.29	28.68	31.07	33.46
19.51	21.67	23.84	26.01	28.17	30.34
21.17	23.52	25.87	28.22	30.58	32.93
156.6	174	191.4	208.8	226.1	243.5
26.13	29.04	31.94	34.85	37.75	40.65
156	173.4	190.7	208	225.4	242.7
22.87	25.41	27.95	30.49	33.03	35.58
153.8	170.9	188	205.1	222.2	239.3
40.08	44.53	48.99	53.44	57.89	62.35
42.07	46.75	51.42	56.1	60.77	65.45
38.89	43.21	47.53	51.85	56.17	60.49
35.23	39.14	43.05	46.97	50.88	54.79
38	42.22	46.44	50.66	54.89	59.11
47.89	53.21	58.54	63.86	69.18	74.5
41.03	45.59	50.15	54.71	59.27	63.83
40.99	45.54	50.1	54.65	59.2	63.76
30.27	33.63	36.99	40.35	43.72	47.08
21.66	24.06	26.47	28.87	31.28	33.69
40.64	45.16	49.67	54.19	58.7	63.22
23.74	26.37	29.01	31.65	34.29	36.92
6.247	6.941	7.635	8.329	9.023	9.717
1.2	1.334	1.467	1.601	1.734	1.867
1.661	1.846	2.031	2.215	2.4	2.584
1.608	1.787	1.966	2.144	2.323	2.502
27.44	30.49	33.54	36.59	39.64	42.69
23.42	26.02	28.62	31.22	33.82	36.43
20.65	22.95	25.24	27.53	29.83	32.12
19.88	22.09	24.3	26.51	28.71	30.92
98.86	109.8	120.8	131.8	142.8	153.8
20.81	23.12	25.44	27.75	30.06	32.37
21.45	23.84	26.22	28.61	30.99	33.37
22.2	24.66	27.13	29.59	32.06	34.53
21.8	24.22	26.64	29.06	31.48	33.9
20.24	22.48	24.73	26.98	29.23	31.48
21.78	24.2	26.62	29.05	31.47	33.89
21.53	23.92	26.31	28.7	31.1	33.49
24.3	27	29.69	32.39	35.09	37.79
20.05	22.28	24.5	26.73	28.96	31.19
20.73	23.04	25.34	27.64	29.95	32.25
25	27.78	30.56	33.34	36.12	38.9
84.02	93.35	102.7	112	121.4	130.7
34.95	38.83	42.72	46.6	50.48	54.37
25.62	28.46	31.31	34.16	37	39.85
21.71	24.12	26.53	28.95	31.36	33.77
25.01	27.78	30.56	33.34	36.12	38.9
29.37	32.64	35.9	39.16	42.43	45.69
33.53	37.25	40.98	44.7	48.43	52.15
85.71	95.23	104.8	114.3	123.8	133.3
36.75	40.83	44.91	49	53.08	57.16
37.6	41.78	45.96	50.14	54.31	58.49
40.51	45.01	49.51	54.01	58.51	63.01
34.42	38.24	42.06	45.89	49.71	53.54
36.37	40.41	44.45	48.49	52.53	56.57
37.33	41.48	45.62	49.77	53.92	58.06
42.09	46.77	51.45	56.12	60.8	65.48
31.52	35.02	38.53	42.03	45.53	49.03
32.44	36.04	39.65	43.25	46.85	50.46
29.41	32.68	35.95	39.22	42.48	45.75
30.66	34.06	37.47	40.88	44.28	47.69
43.95	48.83	53.71	58.59	63.48	68.36
206	228.9	251.8	274.6	297.5	320.4
43.84	48.71	53.58	58.45	63.32	68.19
39.24	43.6	47.96	52.32	56.68	61.04
37.45	41.61	45.77	49.94	54.1	58.26
38.92	43.25	47.57	51.9	56.22	60.55
47.21	52.45	57.7	62.95	68.19	73.44
32.73	36.36	40	43.63	47.27	50.91
31.96	35.51	39.06	42.61	46.16	49.71
31.75	35.28	38.81	42.34	45.86	49.39
40.85	45.39	49.93	54.47	59.01	63.55
24.67	27.41	30.15	32.89	35.63	38.37
0.9551	1.061	1.167	1.274	1.38	1.486
0.9871	1.097	1.206	1.316	1.426	1.535
1.631	1.812	1.993	2.174	2.355	2.537
1.503	1.67	1.837	2.003	2.17	2.337
1.825	2.028	2.231	2.434	2.637	2.84
1.603	1.782	1.96	2.138	2.316	2.494
77.24	85.83	94.41	103	111.6	120.2
16.47	18.3	20.13	21.96	23.79	25.62
16.86	18.73	20.6	22.48	24.35	26.22
18.12	20.13	22.14	24.16	26.17	28.18
18.55	20.62	22.68	24.74	26.8	28.86
22.23	24.7	27.16	29.63	32.1	34.57
21.11	23.46	25.8	28.15	30.49	32.84
19.96	22.17	24.39	26.61	28.83	31.04
1.017	1.13	1.243	1.356	1.469	1.583
0.3103	0.3447	0.3792	0.4137	0.4481	0.4826
1.112	1.236	1.36	1.483	1.607	1.73
0.2115	0.235	0.2585	0.282	0.3055	0.329
0.3087	0.343	0.3773	0.4116	0.4459	0.4802
0.608	0.6755	0.7431	0.8107	0.8782	0.9458
20.69	22.99	25.29	27.59	29.89	32.19
24.77	27.52	30.27	33.02	35.78	38.53
25.01	27.79	30.57	33.35	36.12	38.9
21.99	24.43	26.88	29.32	31.76	34.21
33.03	36.7	40.36	44.03	47.7	51.37
23.56	26.18	28.8	31.42	34.03	36.65
26.44	29.38	32.32	35.25	38.19	41.13
26.21	29.13	32.04	34.95	37.87	40.78
33.57	37.3	41.03	44.76	48.49	52.22
29.66	32.95	36.25	39.54	42.84	46.13
2.754	3.06	3.366	3.672	3.978	4.284
2.281	2.534	2.788	3.041	3.295	3.548
81.13	90.15	99.16	108.2	117.2	126.2
2.2	2.444	2.689	2.933	3.177	3.422
2.09	2.323	2.555	2.787	3.019	3.252
1.763	1.959	2.155	2.351	2.547	2.743
2.075	2.305	2.536	2.766	2.997	3.227
2.853	3.17	3.487	3.804	4.121	4.438
2.968	3.297	3.627	3.957	4.287	4.616
2.303	2.559	2.815	3.071	3.327	3.583
1.705	1.895	2.084	2.273	2.463	2.652
60.93	67.7	74.48	81.25	88.02	94.79
1.681	1.867	2.054	2.241	2.427	2.614
1.883	2.092	2.302	2.511	2.72	2.929
59.57	66.18	72.8	79.42	86.04	92.66
124.3	138.2	152	165.8	179.6	193.4
1.248	1.386	1.525	1.664	1.802	1.941
1.269	1.41	1.551	1.692	1.833	1.974
1.526	1.696	1.865	2.035	2.204	2.374
0.4174	0.4638	0.5102	0.5566	0.603	0.6493
1.202	1.336	1.469	1.603	1.736	1.87
59.42	66.02	72.62	79.23	85.83	92.43
48.51	53.9	59.29	64.68	70.07	75.46
51.41	57.12	62.83	68.55	74.26	79.97
65.48	72.76	80.03	87.31	94.58	101.9
139.1	154.5	170	185.4	200.9	216.4
0.8781	0.9757	1.073	1.171	1.268	1.366
1.271	1.413	1.554	1.695	1.836	1.978
1.243	1.381	1.519	1.657	1.796	1.934
0.9684	1.076	1.184	1.291	1.399	1.506
1.2	1.333	1.467	1.6	1.733	1.867
99.97	111.1	122.2	133.3	144.4	155.5
1.202	1.335	1.469	1.602	1.736	1.869
1.144	1.271	1.399	1.526	1.653	1.78
19.43	21.59	23.75	25.9	28.06	30.22
16.77	18.63	20.5	22.36	24.23	26.09
34.89	38.76	42.64	46.52	50.39	54.27
15.74	17.49	19.24	20.99	22.74	24.49
13.67	15.19	16.71	18.23	19.75	21.27
16.99	18.87	20.76	22.65	24.54	26.42
27.93	31.03	34.14	37.24	40.34	43.44
121.4	134.9	148.4	161.9	175.4	188.9
17.37	19.3	21.23	23.16	25.09	27.02
18.93	21.03	23.13	25.24	27.34	29.44
15.83	17.59	19.35	21.11	22.87	24.63
27.26	30.28	33.31	36.34	39.37	42.4
119	132.2	145.4	158.7	171.9	185.1
117.9	131	144.1	157.2	170.3	183.4
24.42	27.14	29.85	32.56	35.28	37.99
99.36	110.4	121.4	132.5	143.5	154.6
21.97	24.41	26.86	29.3	31.74	34.18
132.8	147.6	162.3	177.1	191.8	206.6
21.77	24.19	26.61	29.03	31.45	33.87
23.71	26.35	28.98	31.62	34.25	36.89
21.16	23.51	25.87	28.22	30.57	32.92
0.1604	0.1782	0.196	0.2138	0.2316	0.2495
134.6	149.5	164.5	179.4	194.4	209.3
115.7	128.6	141.4	154.3	167.1	180
16.21	18.02	19.82	21.62	23.42	25.22
0.1623	0.1804	0.1984	0.2165	0.2345	0.2525
0.1572	0.1747	0.1922	0.2097	0.2271	0.2446
0.1588	0.1765	0.1941	0.2117	0.2294	0.247
0.1554	0.1726	0.1899	0.2072	0.2244	0.2417
0.1627	0.1807	0.1988	0.2169	0.235	0.253
0.138	0.1533	0.1687	0.184	0.1993	0.2146
0.1401	0.1556	0.1712	0.1868	0.2023	0.2179
0.1447	0.1608	0.1769	0.1929	0.209	0.2251
0.1431	0.159	0.175	0.1909	0.2068	0.2227
83.52	92.8	102.1	111.4	120.6	129.9
0.1436	0.1595	0.1755	0.1914	0.2074	0.2233
0.1421	0.1579	0.1737	0.1895	0.2053	0.2211
2.613	2.904	3.194	3.484	3.775	4.065
3.802	4.224	4.646	5.069	5.491	5.914
3.587	3.986	4.384	4.783	5.181	5.58
3.44	3.823	4.205	4.587	4.97	5.352
3.683	4.092	4.501	4.91	5.319	5.729
2.643	2.936	3.23	3.524	3.817	4.111
3.978	4.42	4.862	5.304	5.746	6.188
54.48	60.54	66.59	72.65	78.7	84.75
40.04	44.49	48.94	53.39	57.83	62.28
42.33	47.03	51.73	56.43	61.14	65.84
38.35	42.61	46.88	51.14	55.4	59.66
89.97	99.97	110	120	130	140
37.18	41.31	45.44	49.57	53.71	57.84
14.56	16.18	17.8	19.42	21.04	22.65
9.811	10.9	11.99	13.08	14.17	15.26
3.142	3.491	3.84	4.189	4.538	4.887
2.941	3.268	3.595	3.922	4.249	4.575
2.592	2.88	3.168	3.456	3.744	4.032
49.94	55.48	61.03	66.58	72.13	77.68
2.47	2.744	3.019	3.293	3.568	3.842
1.594	1.772	1.949	2.126	2.303	2.48
1.752	1.946	2.141	2.335	2.53	2.725
2.852	3.169	3.486	3.803	4.12	4.437
58.77	65.3	71.83	78.36	84.89	91.42
2.064	2.293	2.522	2.752	2.981	3.21
1.948	2.165	2.381	2.598	2.814	3.031
1.303	1.448	1.592	1.737	1.882	2.027
1.039	1.154	1.27	1.385	1.5	1.616
1.755	1.95	2.145	2.34	2.535	2.73
82.11	91.23	100.4	109.5	118.6	127.7
0.8008	0.8897	0.9787	1.068	1.157	1.246
1.184	1.316	1.447	1.579	1.71	1.842
0.7657	0.8507	0.9358	1.021	1.106	1.191
18.35	20.39	22.43	24.47	26.51	28.54
17.81	19.79	21.77	23.75	25.73	27.7
23.22	25.8	28.38	30.96	33.54	36.12
19.74	21.94	24.13	26.32	28.52	30.71
19.56	21.73	23.9	26.07	28.25	30.42
27.14	30.15	33.17	36.18	39.2	42.21
20.07	22.3	24.53	26.76	28.99	31.22
18.92	21.02	23.12	25.22	27.33	29.43
19.2	21.33	23.46	25.6	27.73	29.86
19.9	22.11	24.32	26.53	28.75	30.96
19.56	21.73	23.9	26.07	28.25	30.42
12.16	13.51	14.86	16.21	17.56	18.91
25.47	28.3	31.13	33.96	36.79	39.62
29.71	33.01	36.31	39.61	42.91	46.21
27.08	30.08	33.09	36.1	39.11	42.12
61.44	68.27	75.1	81.93	88.75	95.58
69.85	77.61	85.38	93.14	100.9	108.7
68.02	75.58	83.14	90.7	98.25	105.8
50.14	55.71	61.28	66.85	72.43	78
52.74	58.6	64.46	70.32	76.18	82.04
76.12	84.58	93.04	101.5	110	118.4
33.24	36.94	40.63	44.32	48.02	51.71
29.13	32.36	35.6	38.84	42.07	45.31
38.21	42.46	46.7	50.95	55.19	59.44
38.98	43.31	47.64	51.98	56.31	60.64
30.44	33.82	37.2	40.59	43.97	47.35
53.09	58.99	64.89	70.79	76.69	82.59
34.55	38.39	42.23	46.07	49.91	53.75
1.122	1.246	1.371	1.496	1.62	1.745
18.96	21.07	23.18	25.28	27.39	29.5
19.23	21.37	23.51	25.65	27.78	29.92
18.95	21.06	23.17	25.27	27.38	29.48
17.9	19.89	21.88	23.87	25.86	27.84
19.08	21.2	23.32	25.44	27.56	29.68
17.97	19.96	21.96	23.96	25.95	27.95
19.13	21.26	23.38	25.51	27.63	29.76
20.39	22.66	24.92	27.19	29.46	31.72
25.87	28.75	31.62	34.49	37.37	40.24
21.85	24.28	26.71	29.14	31.57	34
24.25	26.95	29.64	32.34	35.03	37.73
16.83	18.69	20.56	22.43	24.3	26.17
19.13	21.26	23.38	25.51	27.64	29.76
56.41	62.68	68.95	75.21	81.48	87.75
19.9	22.11	24.32	26.53	28.75	30.96
28.23	31.37	34.5	37.64	40.78	43.91
61.69	68.54	75.4	82.25	89.11	95.96
38.75	43.06	47.37	51.67	55.98	60.28
27.68	30.76	33.84	36.91	39.99	43.06
29.14	32.38	35.61	38.85	42.09	45.33
19.86	22.07	24.28	26.48	28.69	30.9
26.11	29.01	31.91	34.82	37.72	40.62
34.99	38.88	42.76	46.65	50.54	54.43
29.23	32.48	35.73	38.98	42.23	45.47
55.2	61.33	67.46	73.59	79.73	85.86
49.01	54.45	59.9	65.34	70.79	76.23
47.32	52.57	57.83	63.09	68.35	73.6
44.14	49.05	53.95	58.86	63.76	68.67
52.75	58.61	64.47	70.33	76.2	82.06
53.15	59.05	64.96	70.87	76.77	82.68
52.36	58.18	64	69.82	75.64	81.46
52.44	58.27	64.09	69.92	75.75	81.57
52.04	57.82	63.6	69.39	75.17	80.95
49.61	55.12	60.64	66.15	71.66	77.17
53.57	59.52	65.47	71.42	77.37	83.33
45.42	50.47	55.51	60.56	65.61	70.65
55.78	61.97	68.17	74.37	80.57	86.76
5.143	5.715	6.286	6.858	7.429	8.001
4.055	4.505	4.956	5.406	5.857	6.308
5.024	5.583	6.141	6.699	7.257	7.816
4.502	5.002	5.502	6.002	6.502	7.002
5.068	5.631	6.195	6.758	7.321	7.884
20.28	22.54	24.79	27.05	29.3	31.55
21.48	23.86	26.25	28.64	31.02	33.41
20.09	22.32	24.55	26.78	29.02	31.25
21.09	23.43	25.78	28.12	30.46	32.81
1.857	2.064	2.27	2.476	2.683	2.889
1.777	1.974	2.172	2.369	2.567	2.764
1.907	2.119	2.331	2.543	2.754	2.966
1.35	1.5	1.65	1.8	1.951	2.101
125.2	139.1	153	166.9	180.8	194.7
5.125	5.695	6.264	6.833	7.403	7.972
1.045	1.161	1.277	1.393	1.509	1.625
1.459	1.621	1.783	1.945	2.107	2.269
1.185	1.317	1.448	1.58	1.712	1.843
50.04	55.6	61.16	66.72	72.28	77.85
40.71	45.23	49.75	54.28	58.8	63.32
40.44	44.93	49.43	53.92	58.41	62.9
41.01	45.56	50.12	54.68	59.23	63.79
47.94	53.27	58.6	63.93	69.25	74.58
51.46	57.18	62.89	68.61	74.33	80.05
50.94	56.6	62.26	67.92	73.58	79.24
24.72	27.47	30.22	32.96	35.71	38.46
22.42	24.91	27.4	29.89	32.38	34.87
26.66	29.62	32.58	35.54	38.5	41.46
32.37	35.96	39.56	43.16	46.75	50.35
23.29	25.87	28.46	31.05	33.64	36.22
19.55	21.73	23.9	26.07	28.24	30.41
51.07	56.75	62.42	68.1	73.77	79.45
52.34	58.16	63.98	69.79	75.61	81.42
52.35	58.16	63.98	69.79	75.61	81.43
61.42	68.24	75.06	81.89	88.71	95.54
45.04	50.04	55.05	60.05	65.05	70.06
31.43	34.92	38.42	41.91	45.4	48.89
38.06	42.28	46.51	50.74	54.97	59.2
152.5	169.4	186.3	203.3	220.2	237.2
26.41	29.34	32.28	35.21	38.14	41.08
22.17	24.63	27.09	29.56	32.02	34.48
23.94	26.6	29.26	31.92	34.58	37.24
29.92	33.25	36.57	39.9	43.22	46.55
0.1601	0.1779	0.1957	0.2135	0.2313	0.2491
148.5	165	181.5	198.1	214.6	231.1
0.1591	0.1768	0.1945	0.2122	0.2299	0.2476
92.17	102.4	112.7	122.9	133.1	143.4
0.1714	0.1905	0.2095	0.2285	0.2476	0.2666
0.1784	0.1982	0.2181	0.2379	0.2577	0.2775
0.166	0.1844	0.2029	0.2213	0.2398	0.2582
0.1686	0.1874	0.2061	0.2249	0.2436	0.2623
128.5	142.8	157.1	171.4	185.7	200
25.58	28.42	31.26	34.11	36.95	39.79
23.93	26.59	29.25	31.91	34.57	37.23
2.822	3.136	3.45	3.763	4.077	4.39
21.76	24.18	26.6	29.01	31.43	33.85
14.63	16.26	17.88	19.51	21.13	22.76
14.16	15.74	17.31	18.88	20.46	22.03
1.388	1.542	1.696	1.85	2.004	2.159
123.6	137.3	151	164.8	178.5	192.2
0.9765	1.085	1.193	1.302	1.41	1.519
8.141	9.045	9.95	10.85	11.76	12.66
1.3	1.444	1.588	1.733	1.877	2.022
1.306	1.451	1.596	1.741	1.886	2.031
0.1602	0.178	0.1958	0.2136	0.2314	0.2492
0.1627	0.1808	0.1989	0.217	0.235	0.2531
0.1562	0.1736	0.191	0.2083	0.2257	0.243
107.4	119.3	131.3	143.2	155.1	167.1
0.1648	0.1831	0.2014	0.2197	0.238	0.2563
0.1546	0.1718	0.189	0.2061	0.2233	0.2405
0.1633	0.1815	0.1996	0.2178	0.2359	0.2541
141	156.7	172.3	188	203.6	219.3
16.25	18.06	19.86	21.67	23.47	25.28
15.65	17.38	19.12	20.86	22.6	24.34
31.33	34.81	38.29	41.77	45.25	48.73
24.68	27.42	30.16	32.9	35.64	38.38
28.79	31.98	35.18	38.38	41.58	44.78
24.03	26.71	29.38	32.05	34.72	37.39
23	25.55	28.11	30.66	33.22	35.78
77.54	86.15	94.77	103.4	112	120.6
23.75	26.39	29.03	31.67	34.31	36.95
26.16	29.07	31.98	34.88	37.79	40.7
1.765	1.962	2.158	2.354	2.55	2.746
2.301	2.556	2.812	3.068	3.323	3.579
1.986	2.207	2.427	2.648	2.868	3.089
1.789	1.988	2.187	2.385	2.584	2.783
1.751	1.946	2.14	2.335	2.53	2.724
2.312	2.569	2.826	3.083	3.34	3.597
1.532	1.702	1.872	2.042	2.213	2.383
26.72	29.69	32.66	35.63	38.6	41.57
26.64	29.6	32.56	35.52	38.48	41.44
30	33.33	36.66	40	43.33	46.66
29.21	32.46	35.71	38.95	42.2	45.44
28.64	31.82	35	38.19	41.37	44.55
3.871	4.301	4.732	5.162	5.592	6.022
27.85	30.94	34.04	37.13	40.23	43.32
28.57	31.75	34.92	38.1	41.27	44.45
29.74	33.05	36.35	39.65	42.96	46.26
23.37	25.96	28.56	31.16	33.75	36.35
29.25	32.5	35.75	39	42.25	45.5
28.74	31.93	35.12	38.32	41.51	44.7
27.01	30.01	33.01	36.01	39.01	42.02
32.94	36.6	40.26	43.92	47.58	51.24
27.45	30.5	33.55	36.61	39.66	42.71
32.15	35.73	39.3	42.87	46.44	50.02
90.78	100.9	111	121	131.1	141.2
2.306	2.563	2.819	3.075	3.331	3.588
3.171	3.523	3.876	4.228	4.58	4.933
1.828	2.031	2.234	2.438	2.641	2.844
3.555	3.95	4.345	4.74	5.135	5.53
3.931	4.367	4.804	5.241	5.678	6.114
22.71	25.24	27.76	30.28	32.81	35.33
38.27	42.52	46.77	51.02	55.28	59.53
3.501	3.89	4.279	4.668	5.057	5.446
28.27	31.41	34.55	37.69	40.84	43.98
46.83	52.03	57.24	62.44	67.64	72.85
257.8	286.4	315.1	343.7	372.4	401
36.9	41	45.1	49.19	53.29	57.39
36.69	40.77	44.84	48.92	53	57.07
44.3	49.22	54.14	59.06	63.98	68.9
24.19	26.87	29.56	32.25	34.94	37.62
22.08	24.53	26.99	29.44	31.89	34.35
21.73	24.15	26.56	28.98	31.39	33.81
20.71	23.01	25.31	27.62	29.92	32.22
19.67	21.86	24.04	26.23	28.41	30.6
22.32	24.8	27.28	29.76	32.24	34.72
25.15	27.95	30.74	33.53	36.33	39.12
27.04	30.05	33.05	36.06	39.06	42.06
26.05	28.95	31.84	34.74	37.63	40.53
26.29	29.22	32.14	35.06	37.98	40.9
24.73	27.47	30.22	32.97	35.72	38.46
27.71	30.79	33.87	36.95	40.03	43.11
28.38	31.53	34.69	37.84	40.99	44.15
27.63	30.7	33.77	36.84	39.91	42.98
86.41	96.01	105.6	115.2	124.8	134.4
21.85	24.28	26.71	29.14	31.56	33.99
24.08	26.76	29.43	32.11	34.78	37.46
23.27	25.85	28.44	31.02	33.61	36.19
23.31	25.9	28.49	31.08	33.67	36.26
23.09	25.65	28.22	30.78	33.35	35.92
28.49	31.65	34.82	37.98	41.15	44.31
23.12	25.68	28.25	30.82	33.39	35.96
26.08	28.98	31.88	34.78	37.68	40.57
24.72	27.47	30.22	32.97	35.71	38.46
32.01	35.57	39.13	42.69	46.24	49.8
24.47	27.19	29.91	32.63	35.35	38.06
21.38	23.75	26.13	28.5	30.88	33.25
166.8	185.3	203.9	222.4	240.9	259.5
22.13	24.59	27.05	29.51	31.97	34.43
25.72	28.58	31.43	34.29	37.15	40.01
22.17	24.64	27.1	29.56	32.03	34.49
30.86	34.29	37.72	41.15	44.58	48.01
26.81	29.79	32.77	35.75	38.73	41.71
30.63	34.03	37.44	40.84	44.24	47.64
29.59	32.88	36.17	39.46	42.75	46.04
29.3	32.55	35.81	39.06	42.32	45.58
33.42	37.14	40.85	44.56	48.28	51.99
22.42	24.91	27.4	29.9	32.39	34.88
22.26	24.73	27.2	29.68	32.15	34.62
23.75	26.39	29.03	31.66	34.3	36.94
24.52	27.24	29.97	32.69	35.42	38.14
23.11	25.68	28.24	30.81	33.38	35.95
25.43	28.25	31.08	33.91	36.73	39.56
10.33	11.47	12.62	13.77	14.91	16.06
22.93	25.48	28.03	30.57	33.12	35.67
23.14	25.71	28.29	30.86	33.43	36
19.54	21.71	23.89	26.06	28.23	30.4
75.93	84.37	92.81	101.2	109.7	118.1
27.48	30.54	33.59	36.64	39.7	42.75
23.96	26.62	29.29	31.95	34.61	37.27
19.1	21.22	23.34	25.46	27.58	29.7
24.35	27.05	29.76	32.46	35.17	37.87
24.05	26.73	29.4	32.07	34.75	37.42
24.76	27.51	30.26	33.01	35.76	38.51
24.1	26.77	29.45	32.13	34.8	37.48
5.82	6.467	7.114	7.76	8.407	9.054
30.17	33.52	36.87	40.22	43.57	46.92
31.7	35.22	38.74	42.26	45.78	49.31
4.437	4.93	5.423	5.916	6.409	6.901
4.8	5.333	5.867	6.4	6.933	7.467
3.456	3.839	4.223	4.607	4.991	5.375
19.32	21.47	23.62	25.76	27.91	30.06
4.573	5.081	5.589	6.097	6.605	7.113
3.35	3.722	4.094	4.466	4.839	5.211
3.995	4.439	4.883	5.326	5.77	6.214
2.417	2.685	2.954	3.222	3.491	3.759
3.512	3.902	4.293	4.683	5.073	5.463
1.826	2.029	2.232	2.434	2.637	2.84
2.649	2.943	3.238	3.532	3.826	4.121
2.975	3.305	3.636	3.966	4.297	4.627
2.597	2.886	3.175	3.463	3.752	4.04
3.974	4.416	4.857	5.299	5.74	6.182
2.83	3.145	3.459	3.774	4.088	4.403
29.36	32.62	35.88	39.14	42.4	45.67
18.41	20.46	22.51	24.55	26.6	28.64
18.75	20.84	22.92	25	27.09	29.17
8.697	9.663	10.63	11.6	12.56	13.53
29.15	32.38	35.62	38.86	42.1	45.34
29.59	32.87	36.16	39.45	42.73	46.02
38.09	42.33	46.56	50.79	55.03	59.26
29.42	32.69	35.96	39.23	42.5	45.77
33.14	36.83	40.51	44.19	47.87	51.56
35.78	39.76	43.73	47.71	51.69	55.66
26.17	29.08	31.99	34.9	37.8	40.71
35.09	38.99	42.88	46.78	50.68	54.58
32.18	35.75	39.33	42.91	46.48	50.06
41.12	45.69	50.25	54.82	59.39	63.96
107.9	119.9	131.9	143.9	155.9	167.9
30.76	34.18	37.6	41.02	44.43	47.85
37.6	41.78	45.95	50.13	54.31	58.49
33.25	36.95	40.64	44.34	48.03	51.72
24.78	27.54	30.29	33.04	35.8	38.55
26.42	29.35	32.29	35.22	38.16	41.09
31.7	35.22	38.74	42.27	45.79	49.31
18.51	20.56	22.62	24.68	26.73	28.79
14.46	16.07	17.67	19.28	20.89	22.49
22.95	25.5	28.05	30.6	33.15	35.7
16.46	18.29	20.12	21.95	23.78	25.61
21.06	23.4	25.74	28.08	30.42	32.76
18.38	20.42	22.46	24.5	26.54	28.59
27.94	31.05	34.15	37.26	40.36	43.47
19.57	21.75	23.92	26.09	28.27	30.44
13.79	15.33	16.86	18.39	19.92	21.46
30.22	33.58	36.94	40.3	43.65	47.01
26.67	29.63	32.59	35.55	38.52	41.48
21.56	23.96	26.35	28.75	31.14	33.54
21.46	23.84	26.23	28.61	31	33.38
33.41	37.12	40.83	44.55	48.26	51.97
34.2	38	41.8	45.6	49.4	53.2
29.24	32.49	35.74	38.99	42.24	45.49
10.13	11.26	12.38	13.51	14.63	15.76
32.02	35.58	39.14	42.69	46.25	49.81
30.97	34.41	37.85	41.3	44.74	48.18
36.7	40.78	44.85	48.93	53.01	57.09
25.02	27.8	30.58	33.36	36.14	38.92
30.94	34.38	37.82	41.26	44.69	48.13
54.65	60.72	66.79	72.86	78.93	85
59.19	65.77	72.34	78.92	85.5	92.08
70.13	77.93	85.72	93.51	101.3	109.1
65.66	72.96	80.25	87.55	94.84	102.1
62.12	69.02	75.92	82.83	89.73	96.63
63.18	70.2	77.21	84.23	91.25	98.27
67.59	75.1	82.61	90.12	97.63	105.1
57.96	64.4	70.84	77.28	83.72	90.16
0.9046	1.005	1.106	1.206	1.307	1.407
0.9726	1.081	1.189	1.297	1.405	1.513
1.252	1.392	1.531	1.67	1.809	1.948
0.7829	0.8699	0.9569	1.044	1.131	1.218
1.259	1.398	1.538	1.678	1.818	1.958
1.303	1.448	1.593	1.738	1.882	2.027
1.345	1.495	1.644	1.793	1.943	2.092
51.82	57.58	63.33	69.09	74.85	80.61
55.73	61.92	68.11	74.3	80.5	86.69
45.35	50.38	55.42	60.46	65.5	70.54
87.33	97.03	106.7	116.4	126.1	135.8
24.62	27.36	30.1	32.83	35.57	38.3
22.84	25.38	27.91	30.45	32.99	35.53
27.83	30.92	34.01	37.1	40.19	43.29
26.94	29.93	32.92	35.92	38.91	41.9
26.45	29.39	32.33	35.26	38.2	41.14
26.11	29.01	31.91	34.81	37.71	40.61
26.66	29.62	32.58	35.54	38.5	41.47
42.06	46.73	51.4	56.07	60.75	65.42
47.31	52.57	57.83	63.09	68.34	73.6
31.58	35.09	38.6	42.11	45.62	49.13
24.35	27.05	29.76	32.46	35.17	37.87
49.05	54.5	59.95	65.4	70.85	76.3
30.97	34.41	37.85	41.29	44.73	48.17
36.55	40.61	44.67	48.73	52.79	56.85
25.14	27.93	30.73	33.52	36.31	39.11
27.01	30.01	33.01	36.02	39.02	42.02
43.37	48.19	53.01	57.82	62.64	67.46
49.09	54.54	60	65.45	70.91	76.36
49.09	54.54	60	65.45	70.91	76.36
49.07	54.52	59.97	65.42	70.88	76.33
42.76	47.51	52.26	57.01	61.76	66.51
39.91	44.34	48.77	53.21	57.64	62.07
4.383	4.87	5.357	5.845	6.332	6.819
2.362	2.624	2.887	3.149	3.411	3.674
3.736	4.151	4.566	4.981	5.396	5.811
3.31	3.678	4.046	4.414	4.781	5.149
2.575	2.862	3.148	3.434	3.72	4.006
2.547	2.83	3.112	3.395	3.678	3.961
38.62	42.91	47.2	51.49	55.78	60.07
42.8	47.55	52.31	57.06	61.82	66.57
61.07	67.86	74.64	81.43	88.22	95
55.54	61.71	67.88	74.05	80.22	86.39
43.27	48.07	52.88	57.69	62.49	67.3
50.26	55.85	61.43	67.02	72.6	78.19
52.31	58.13	63.94	69.75	75.57	81.38
20.24	22.49	24.74	26.99	29.24	31.49
31.79	35.32	38.85	42.38	45.91	49.44
109.2	121.3	133.5	145.6	157.7	169.9
13.83	15.36	16.9	18.43	19.97	21.51
20.29	22.55	24.8	27.06	29.31	31.57
11.32	12.58	13.84	15.1	16.35	17.61
12.3	13.66	15.03	16.4	17.76	19.13
22.1	24.55	27.01	29.46	31.92	34.37
15.51	17.24	18.96	20.68	22.41	24.13
10.94	12.15	13.37	14.58	15.8	17.01
16.62	18.46	20.31	22.15	24	25.85
13.76	15.29	16.82	18.35	19.87	21.4
24.83	27.58	30.34	33.1	35.86	38.62
25.06	27.85	30.63	33.42	36.2	38.99
20.74	23.05	25.35	27.66	29.96	32.27
20.31	22.57	24.82	27.08	29.34	31.59
20.33	22.59	24.85	27.11	29.37	31.63
20	22.22	24.45	26.67	28.89	31.11
21.11	23.46	25.8	28.15	30.5	32.84
20.54	22.82	25.11	27.39	29.67	31.95
86.36	95.96	105.6	115.2	124.7	134.3
1.794	1.993	2.193	2.392	2.591	2.791
9.015	10.02	11.02	12.02	13.02	14.02
39.54	43.94	48.33	52.73	57.12	61.51
36.2	40.23	44.25	48.27	52.29	56.32
36.79	40.87	44.96	49.05	53.14	57.22
34.19	37.99	41.79	45.59	49.39	53.19
54.52	60.58	66.64	72.69	78.75	84.81
40.58	45.09	49.6	54.11	58.62	63.13
35.17	39.07	42.98	46.89	50.8	54.7
42.74	47.49	52.24	56.99	61.74	66.49
38.78	43.09	47.4	51.71	56.02	60.33
39.11	43.45	47.8	52.14	56.49	60.83
30.06	33.4	36.74	40.08	43.42	46.76
26.75	29.73	32.7	35.67	38.64	41.62
25.53	28.37	31.21	34.04	36.88	39.72
31.7	35.22	38.74	42.26	45.78	49.31
44.84	49.83	54.81	59.79	64.77	69.76
46.12	51.24	56.37	61.49	66.62	71.74
40.74	45.27	49.79	54.32	58.85	63.37
39.01	43.35	47.68	52.01	56.35	60.68
36.04	40.04	44.05	48.05	52.05	56.06
21.5	23.89	26.28	28.66	31.05	33.44
20.26	22.51	24.76	27.01	29.26	31.52
20.7	23	25.3	27.59	29.89	32.19
50.96	56.62	62.28	67.94	73.6	79.27
21.53	23.92	26.31	28.7	31.1	33.49
20.55	22.84	25.12	27.4	29.69	31.97
22.21	24.67	27.14	29.61	32.08	34.54
22.16	24.63	27.09	29.55	32.01	34.48
31.17	34.63	38.09	41.56	45.02	48.48
30.63	34.03	37.44	40.84	44.24	47.65
21.46	23.84	26.22	28.61	30.99	33.38
26.6	29.55	32.51	35.47	38.42	41.38
24.88	27.65	30.41	33.18	35.94	38.71
29.15	32.39	35.63	38.87	42.11	45.35
35.06	38.96	42.85	46.75	50.64	54.54
34.19	37.99	41.79	45.59	49.39	53.19
31.31	34.79	38.27	41.75	45.23	48.71
28.86	32.07	35.27	38.48	41.68	44.89
31.92	35.47	39.02	42.56	46.11	49.66
0.8851	0.9834	1.082	1.18	1.278	1.377
1.095	1.217	1.338	1.46	1.582	1.703
1.351	1.501	1.651	1.801	1.951	2.101
1.045	1.161	1.277	1.393	1.509	1.625
0.882	0.98	1.078	1.176	1.274	1.372
1.092	1.214	1.335	1.456	1.578	1.699
54.94	61.04	67.15	73.25	79.36	85.46
23.46	26.07	28.67	31.28	33.89	36.5
41.63	46.26	50.88	55.51	60.14	64.76
36.03	40.03	44.04	48.04	52.04	56.05
27.16	30.18	33.19	36.21	39.23	42.25
28.29	31.44	34.58	37.72	40.87	44.01
29.26	32.51	35.77	39.02	42.27	45.52
32.19	35.76	39.34	42.91	46.49	50.07
32.8	36.45	40.09	43.74	47.38	51.03
40.99	45.55	50.1	54.66	59.21	63.76
31.43	34.92	38.41	41.91	45.4	48.89
1.863	2.071	2.278	2.485	2.692	2.899
0.8031	0.8923	0.9815	1.071	1.16	1.249
1.89	2.1	2.31	2.52	2.73	2.94
0.9052	1.006	1.106	1.207	1.307	1.408
1.095	1.217	1.339	1.46	1.582	1.704
1.437	1.596	1.756	1.915	2.075	2.235
1.302	1.446	1.591	1.736	1.88	2.025
1.724	1.916	2.107	2.299	2.49	2.682
72.42	80.46	88.51	96.56	104.6	112.7
71.17	79.08	86.99	94.9	102.8	110.7
77.08	85.64	94.21	102.8	111.3	119.9
0.1557	0.173	0.1903	0.2076	0.2249	0.2422
0.1568	0.1742	0.1916	0.209	0.2265	0.2439
0.1744	0.1938	0.2132	0.2325	0.2519	0.2713
0.1574	0.1749	0.1924	0.2099	0.2274	0.2448
0.1637	0.1819	0.2001	0.2183	0.2365	0.2546
0.1622	0.1803	0.1983	0.2163	0.2343	0.2524
1.732	1.924	2.117	2.309	2.502	2.694
2.047	2.275	2.502	2.73	2.957	3.185
2.125	2.361	2.598	2.834	3.07	3.306
1.684	1.871	2.058	2.245	2.433	2.62
1.26	1.4	1.54	1.68	1.82	1.96
1.336	1.484	1.633	1.781	1.93	2.078
41.79	46.44	51.08	55.72	60.37	65.01
38.81	43.12	47.43	51.75	56.06	60.37
32.64	36.26	39.89	43.52	47.14	50.77
37.1	41.22	45.35	49.47	53.59	57.71
120.9	134.4	147.8	161.3	174.7	188.1
26.19	29.1	32.01	34.92	37.83	40.74
22.56	25.07	27.58	30.08	32.59	35.1
25.4	28.22	31.04	33.86	36.68	39.51
23.03	25.59	28.15	30.71	33.27	35.82
23.24	25.82	28.4	30.98	33.56	36.15
34.31	38.12	41.93	45.75	49.56	53.37
15.77	17.52	19.27	21.02	22.78	24.53
19.98	22.2	24.41	26.63	28.85	31.07
67.03	74.48	81.93	89.38	96.83	104.3
18.57	20.63	22.7	24.76	26.82	28.89
24.66	27.4	30.14	32.88	35.62	38.36
20.3	22.55	24.81	27.06	29.32	31.57
19.47	21.64	23.8	25.97	28.13	30.29
1.25	1.389	1.527	1.666	1.805	1.944
1.48	1.644	1.809	1.973	2.138	2.302
1.961	2.179	2.397	2.615	2.833	3.051
20.21	22.46	24.7	26.95	29.2	31.44
19.6	21.77	23.95	26.13	28.3	30.48
19.58	21.76	23.93	26.11	28.28	30.46
27.28	30.31	33.34	36.37	39.41	42.44
27.46	30.51	33.56	36.61	39.66	42.71
22.22	24.69	27.16	29.63	32.1	34.57
21.16	23.52	25.87	28.22	30.57	32.92
20.02	22.24	24.47	26.69	28.92	31.14
0.1642	0.1825	0.2007	0.219	0.2372	0.2555
0.1658	0.1842	0.2026	0.221	0.2394	0.2578
0.1819	0.2021	0.2223	0.2425	0.2627	0.283
0.159	0.1767	0.1944	0.212	0.2297	0.2474
29.17	32.41	35.65	38.89	42.14	45.38
22.62	25.13	27.65	30.16	32.67	35.19
25.23	28.04	30.84	33.64	36.45	39.25
74.87	83.19	91.51	99.83	108.1	116.5
20.46	22.73	25	27.27	29.55	31.82
22.41	24.89	27.38	29.87	32.36	34.85
19.76	21.95	24.15	26.35	28.54	30.74
22.93	25.47	28.02	30.57	33.12	35.66
23.67	26.3	28.93	31.56	34.19	36.82
38.3	42.56	46.81	51.07	55.32	59.58
40.84	45.37	49.91	54.45	58.98	63.52
72.89	80.99	89.09	97.19	105.3	113.4
35.9	39.89	43.88	47.87	51.86	55.85
66.1	73.45	80.79	88.13	95.48	102.8
44.1	49	53.9	58.8	63.7	68.6
39.94	44.37	48.81	53.25	57.69	62.12
43.19	47.99	52.78	57.58	62.38	67.18
48.71	54.13	59.54	64.95	70.36	75.78
18.89	20.99	23.09	25.19	27.29	29.39
22.05	24.5	26.95	29.4	31.85	34.3
19.69	21.87	24.06	26.25	28.44	30.62
5.015	5.573	6.13	6.687	7.245	7.802
20.74	23.04	25.35	27.65	29.96	32.26
25.04	27.83	30.61	33.39	36.17	38.96
29.8	33.11	36.42	39.73	43.04	46.35
31.98	35.53	39.09	42.64	46.19	49.75
26.77	29.74	32.72	35.69	38.67	41.64
30.98	34.42	37.87	41.31	44.75	48.19
38.75	43.06	47.36	51.67	55.98	60.28
28.31	31.46	34.6	37.75	40.89	44.04
31.02	34.47	37.91	41.36	44.81	48.26
31.69	35.21	38.73	42.25	45.77	49.29
35.62	39.58	43.53	47.49	51.45	55.41
40.89	45.43	49.97	54.52	59.06	63.6
28.19	31.32	34.45	37.59	40.72	43.85
36.68	40.76	44.84	48.91	52.99	57.06
35.24	39.16	43.07	46.99	50.9	54.82
37.86	42.07	46.27	50.48	54.69	58.89
16.82	18.69	20.56	22.43	24.29	26.16
34.47	38.29	42.12	45.95	49.78	53.61
24.25	26.95	29.64	32.34	35.03	37.73
38.75	43.06	47.36	51.67	55.97	60.28
39.11	43.46	47.8	52.15	56.49	60.84
1.066	1.185	1.303	1.421	1.54	1.658
1.208	1.342	1.476	1.61	1.744	1.879
8.287	9.208	10.13	11.05	11.97	12.89
100.6	111.7	122.9	134.1	145.2	156.4
1.307	1.452	1.597	1.743	1.888	2.033
1.428	1.587	1.746	1.905	2.063	2.222
0.1471	0.1634	0.1797	0.1961	0.2124	0.2288
9.746	10.83	11.91	12.99	14.08	15.16
0.1494	0.166	0.1827	0.1993	0.2159	0.2325
0.1454	0.1616	0.1777	0.1939	0.21	0.2262
0.1475	0.1639	0.1802	0.1966	0.213	0.2294
0.1451	0.1613	0.1774	0.1935	0.2096	0.2258
0.1529	0.1699	0.1868	0.2038	0.2208	0.2378
0.1409	0.1566	0.1722	0.1879	0.2036	0.2192
0.1454	0.1616	0.1778	0.1939	0.2101	0.2262
0.1475	0.1639	0.1803	0.1967	0.2131	0.2294
0.1452	0.1614	0.1775	0.1936	0.2098	0.2259
46.85	52.05	57.26	62.46	67.67	72.87
44.96	49.96	54.96	59.95	64.95	69.94
45.34	50.37	55.41	60.45	65.49	70.52
45.3	50.33	55.36	60.4	65.43	70.46
6.63	7.366	8.103	8.84	9.576	10.31
50.98	56.64	62.31	67.97	73.64	79.3
51.03	56.7	62.37	68.04	73.71	79.38
48.02	53.35	58.69	64.02	69.36	74.69
41.53	46.14	50.76	55.37	59.98	64.6
0.138	0.1534	0.1687	0.184	0.1994	0.2147
42.66	47.4	52.14	56.88	61.61	66.35
49.63	55.14	60.66	66.17	71.68	77.2
54.24	60.27	66.3	72.33	78.35	84.38
1.737	1.93	2.123	2.317	2.51	2.703
0.9316	1.035	1.139	1.242	1.346	1.449
2.351	2.612	2.873	3.134	3.396	3.657
1.281	1.424	1.566	1.708	1.851	1.993
22.75	25.28	27.81	30.33	32.86	35.39
22.36	24.85	27.33	29.82	32.3	34.79
26.95	29.94	32.94	35.93	38.93	41.92
28.01	31.12	34.24	37.35	40.46	43.57
22.17	24.63	27.09	29.56	32.02	34.48
22.91	25.46	28	30.55	33.1	35.64
34.01	37.79	41.57	45.35	49.13	52.91
39.92	44.36	48.79	53.23	57.67	62.1
31.15	34.61	38.07	41.53	44.99	48.45
28.59	31.76	34.94	38.12	41.29	44.47
28.77	31.96	35.16	38.36	41.55	44.75
33.76	37.51	41.26	45.01	48.76	52.51
36.8	40.89	44.98	49.07	53.15	57.24
32	35.56	39.11	42.67	46.22	49.78
4.306	4.785	5.263	5.742	6.22	6.699
1.575	1.75	1.925	2.1	2.275	2.45
1.837	2.041	2.245	2.449	2.653	2.857
1.684	1.871	2.059	2.246	2.433	2.62
3.267	3.63	3.993	4.356	4.719	5.082
2.86	3.178	3.496	3.814	4.131	4.449
2.771	3.079	3.387	3.695	4.003	4.311
2.174	2.416	2.658	2.899	3.141	3.382
2.447	2.719	2.991	3.263	3.534	3.806
2.975	3.306	3.636	3.967	4.298	4.628
3.024	3.36	3.696	4.032	4.368	4.704
0.166	0.1845	0.2029	0.2214	0.2398	0.2583
0.1632	0.1813	0.1994	0.2175	0.2357	0.2538
22.06	24.51	26.96	29.41	31.86	34.31
23.66	26.28	28.91	31.54	34.17	36.8
31.83	35.36	38.9	42.44	45.97	49.51
23.2	25.78	28.36	30.93	33.51	36.09
26.29	29.21	32.13	35.06	37.98	40.9
31.33	34.82	38.3	41.78	45.26	48.74
27.5	30.55	33.61	36.67	39.72	42.78
23.44	26.05	28.65	31.26	33.86	36.47
36.76	40.85	44.93	49.02	53.1	57.19
32.04	35.6	39.16	42.72	46.28	49.84
32.5	36.11	39.72	43.34	46.95	50.56
41.08	45.65	50.21	54.78	59.34	63.9
37.09	41.21	45.33	49.45	53.57	57.69
41.68	46.32	50.95	55.58	60.21	64.84
1.347	1.496	1.646	1.795	1.945	2.095
0.8402	0.9336	1.027	1.12	1.214	1.307
1.184	1.316	1.448	1.579	1.711	1.842
1.124	1.249	1.374	1.499	1.624	1.749
1.246	1.385	1.523	1.662	1.8	1.939
1.329	1.476	1.624	1.772	1.919	2.067
1.45	1.612	1.773	1.934	2.095	2.256
9.43	10.48	11.53	12.57	13.62	14.67
10.91	12.12	13.33	14.54	15.75	16.97
23.4	26	28.6	31.2	33.8	36.4
17.42	19.35	21.29	23.22	25.16	27.09
9.976	11.08	12.19	13.3	14.41	15.52
9.751	10.83	11.92	13	14.08	15.17
11.15	12.39	13.63	14.87	16.1	17.34
10.96	12.18	13.4	14.62	15.84	17.05
12.69	14.1	15.51	16.91	18.32	19.73
15.53	17.25	18.98	20.71	22.43	24.16
2.201	2.446	2.69	2.935	3.179	3.424
13.63	15.14	16.66	18.17	19.69	21.2
12.5	13.89	15.28	16.67	18.06	19.44
0.1492	0.1657	0.1823	0.1989	0.2154	0.232
0.1532	0.1702	0.1872	0.2043	0.2213	0.2383
0.1476	0.164	0.1804	0.1968	0.2132	0.2296
0.1473	0.1637	0.1801	0.1965	0.2128	0.2292
0.1472	0.1636	0.1799	0.1963	0.2126	0.229
11.99	13.33	14.66	15.99	17.33	18.66
10.34	11.49	12.64	13.79	14.94	16.09
3.559	3.954	4.35	4.745	5.141	5.536
9.303	10.34	11.37	12.4	13.44	14.47
10.2	11.34	12.47	13.61	14.74	15.87
8.582	9.536	10.49	11.44	12.4	13.35
25.34	28.15	30.97	33.78	36.6	39.41
27.18	30.2	33.22	36.24	39.25	42.27
18.92	21.02	23.12	25.22	27.32	29.43
43.57	48.41	53.25	58.09	62.94	67.78
30.26	33.62	36.98	40.34	43.7	47.06
20.83	23.15	25.46	27.78	30.09	32.41
22.75	25.28	27.81	30.33	32.86	35.39
30.72	34.14	37.55	40.97	44.38	47.79
30.22	33.57	36.93	40.29	43.65	47
27.93	31.03	34.13	37.23	40.34	43.44
69.26	76.95	84.65	92.34	100	107.7
62.57	69.52	76.47	83.42	90.37	97.33
64.08	71.2	78.33	85.45	92.57	99.69
65.84	73.15	80.47	87.78	95.1	102.4
64.52	71.69	78.86	86.03	93.2	100.4
25.66	28.51	31.36	34.22	37.07	39.92
33.14	36.82	40.5	44.18	47.87	51.55
26.7	29.67	32.63	35.6	38.57	41.53
30.7	34.11	37.52	40.93	44.34	47.75
30.75	34.16	37.58	41	44.41	47.83
40.38	44.87	49.35	53.84	58.33	62.81
50.42	56.02	61.62	67.22	72.82	78.43
50.34	55.94	61.53	67.13	72.72	78.31
51.83	57.59	63.35	69.11	74.87	80.63
42.88	47.65	52.41	57.17	61.94	66.7
41.19	45.77	50.34	54.92	59.5	64.07
51.69	57.43	63.17	68.91	74.66	80.4
49.13	54.59	60.05	65.51	70.96	76.42
1.508	1.675	1.843	2.011	2.178	2.346
1.389	1.543	1.697	1.852	2.006	2.16
1.871	2.078	2.286	2.494	2.702	2.91
1.721	1.912	2.103	2.294	2.485	2.677
10.09	11.21	12.33	13.45	14.57	15.69
10.01	11.12	12.23	13.34	14.46	15.57
1.202	1.336	1.469	1.603	1.736	1.87
1.16	1.289	1.418	1.547	1.676	1.804
1.437	1.597	1.757	1.916	2.076	2.236
0.163	0.1812	0.1993	0.2174	0.2355	0.2536
0.1736	0.1929	0.2121	0.2314	0.2507	0.27
0.1754	0.1949	0.2143	0.2338	0.2533	0.2728
0.1646	0.1829	0.2012	0.2195	0.2378	0.2561
33.93	37.7	41.47	45.24	49.01	52.77
23.86	26.51	29.16	31.81	34.46	37.11
29.26	32.51	35.76	39.01	42.26	45.51
21.03	23.37	25.7	28.04	30.38	32.71
21.13	23.47	25.82	28.17	30.51	32.86
132	146.7	161.3	176	190.7	205.3
47.85	53.17	58.49	63.8	69.12	74.44
31.75	35.28	38.8	42.33	45.86	49.39
19.32	21.47	23.62	25.77	27.91	30.06
6.381	7.091	7.8	8.509	9.218	9.927
6.59	7.322	8.055	8.787	9.519	10.25
6.103	6.782	7.46	8.138	8.816	9.494
5.347	5.941	6.535	7.13	7.724	8.318
5.857	6.508	7.159	7.81	8.46	9.111
82.06	91.18	100.3	109.4	118.5	127.6
23.7	26.33	28.96	31.59	34.23	36.86
22.78	25.31	27.84	30.37	32.9	35.43
24.82	27.58	30.34	33.1	35.86	38.61
3.766	4.185	4.603	5.021	5.44	5.858
4.412	4.903	5.393	5.883	6.374	6.864
4.431	4.924	5.416	5.909	6.401	6.893
0.2892	0.3213	0.3535	0.3856	0.4177	0.4499
3.796	4.218	4.639	5.061	5.483	5.905
3.076	3.417	3.759	4.101	4.443	4.784
3.279	3.644	4.008	4.372	4.737	5.101
14.96	16.62	18.28	19.95	21.61	23.27
38.39	42.65	46.92	51.18	55.45	59.71
47.57	52.85	58.14	63.42	68.71	73.99
42.45	47.16	51.88	56.6	61.31	66.03
43.37	48.19	53	57.82	62.64	67.46
36.62	40.69	44.76	48.83	52.9	56.97
0.3212	0.3569	0.3926	0.4283	0.464	0.4997
39.34	43.71	48.08	52.45	56.82	61.19
31.12	34.58	38.03	41.49	44.95	48.41
20.74	23.04	25.35	27.65	29.96	32.26
28.22	31.36	34.49	37.63	40.76	43.9
111.7	124.1	136.5	148.9	161.3	173.7
3.524	3.915	4.307	4.698	5.09	5.481
34.27	38.08	41.89	45.69	49.5	53.31
26.84	29.82	32.8	35.78	38.76	41.75
23.09	25.66	28.22	30.79	33.35	35.92
25.95	28.83	31.71	34.59	37.48	40.36
19.77	21.97	24.16	26.36	28.56	30.75
20.2	22.45	24.7	26.94	29.18	31.43
18.06	20.07	22.08	24.09	26.09	28.1
18.09	20.1	22.11	24.12	26.13	28.14
24.46	27.17	29.89	32.61	35.33	38.04
114.4	127.1	139.8	152.5	165.2	178
34.3	38.11	41.92	45.73	49.54	53.36
5.241	5.824	6.406	6.988	7.571	8.153
136.3	151.4	166.5	181.7	196.8	211.9
19.46	21.62	23.78	25.94	28.1	30.26
42.94	47.72	52.49	57.26	62.03	66.8
24.52	27.24	29.97	32.69	35.42	38.14
21.99	24.44	26.88	29.32	31.77	34.21
2.389	2.655	2.92	3.186	3.451	3.717
2.742	3.047	3.351	3.656	3.961	4.265
1.188	1.319	1.451	1.583	1.715	1.847
1.922	2.136	2.35	2.563	2.777	2.99
1.264	1.405	1.545	1.686	1.826	1.967
32.07	35.63	39.19	42.76	46.32	49.88
6.128	6.809	7.49	8.171	8.852	9.533
20.2	22.44	24.69	26.93	29.18	31.42
35.89	39.88	43.87	47.85	51.84	55.83
32.35	35.95	39.54	43.14	46.73	50.33
36.02	40.02	44.03	48.03	52.03	56.03
22.13	24.59	27.05	29.51	31.97	34.43
0.141	0.1566	0.1723	0.188	0.2036	0.2193
0.1497	0.1664	0.183	0.1997	0.2163	0.2329
0.1542	0.1713	0.1885	0.2056	0.2227	0.2398
0.1466	0.1629	0.1792	0.1955	0.2118	0.2281
0.1431	0.159	0.1749	0.1908	0.2067	0.2226
0.1497	0.1664	0.183	0.1996	0.2163	0.2329
0.1502	0.1669	0.1836	0.2003	0.217	0.2337
15.34	17.05	18.75	20.46	22.16	23.87
28.5	31.67	34.83	38	41.17	44.34
31.4	34.89	38.38	41.87	45.36	48.85
68.57	76.19	83.81	91.43	99.05	106.7
25.92	28.81	31.69	34.57	37.45	40.33
18.98	21.09	23.2	25.31	27.42	29.53
3.944	4.382	4.82	5.259	5.697	6.135
10.81	12.01	13.21	14.41	15.61	16.81
23.62	26.25	28.87	31.5	34.12	36.74
28.64	31.82	35.01	38.19	41.37	44.55
37.06	41.17	45.29	49.41	53.53	57.64
42.21	46.89	51.58	56.27	60.96	65.65
38.29	42.55	46.8	51.06	55.31	59.57
37.65	41.83	46.02	50.2	54.38	58.57
33.71	37.46	41.2	44.95	48.69	52.44
32.64	36.27	39.89	43.52	47.15	50.77
37.1	41.22	45.34	49.46	53.58	57.71
35.21	39.13	43.04	46.95	50.86	54.78
57.93	64.37	70.81	77.24	83.68	90.12
71.25	79.17	87.08	95	102.9	110.8
62.15	69.06	75.97	82.87	89.78	96.68
64.59	71.77	78.94	86.12	93.3	100.5
75.04	83.37	91.71	100	108.4	116.7
75.87	84.3	92.72	101.2	109.6	118
33.64	37.38	41.11	44.85	48.59	52.33
26.89	29.88	32.87	35.85	38.84	41.83
10.05	11.17	12.29	13.4	14.52	15.64
31.74	35.27	38.8	42.32	45.85	49.38
32.12	35.69	39.26	42.83	46.4	49.97
29.63	32.92	36.21	39.51	42.8	46.09
31.28	34.76	38.23	41.71	45.19	48.66
32.08	35.64	39.21	42.77	46.34	49.9
33.43	37.14	40.85	44.57	48.28	51.99
34.08	37.87	41.66	45.44	49.23	53.02
27.87	30.97	34.07	37.16	40.26	43.36
17.72	19.69	21.66	23.63	25.6	27.57
16.03	17.82	19.6	21.38	23.16	24.94
27.36	30.4	33.45	36.49	39.53	42.57
25.59	28.43	31.27	34.12	36.96	39.8
44.67	49.64	54.6	59.56	64.53	69.49
36.3	40.34	44.37	48.4	52.44	56.47
25.88	28.76	31.63	34.51	37.38	40.26
42.68	47.42	52.17	56.91	61.65	66.39
42.32	47.02	51.72	56.43	61.13	65.83
41.76	46.4	51.04	55.68	60.32	64.96
39.13	43.48	47.82	52.17	56.52	60.87
32.4	36	39.6	43.2	46.8	50.4
32.7	36.33	39.97	43.6	47.23	50.87
35.28	39.2	43.12	47.04	50.96	54.88
18.11	20.12	22.13	24.14	26.15	28.16
42.9	47.66	52.43	57.19	61.96	66.73
37.18	41.31	45.44	49.57	53.7	57.83
29.65	32.94	36.24	39.53	42.83	46.12
31.91	35.46	39	42.55	46.1	49.64
41.86	46.51	51.16	55.81	60.46	65.11
41.61	46.23	50.86	55.48	60.1	64.73
141.4	157.1	172.8	188.6	204.3	220
2.933	3.259	3.585	3.911	4.237	4.563
3.303	3.67	4.037	4.404	4.771	5.138
3.227	3.585	3.944	4.302	4.661	5.019
2.623	2.914	3.206	3.497	3.788	4.08
3.191	3.545	3.9	4.254	4.609	4.963
2.734	3.038	3.341	3.645	3.949	4.253
3.13	3.478	3.826	4.173	4.521	4.869
0.1877	0.2086	0.2295	0.2503	0.2712	0.2921
0.178	0.1978	0.2176	0.2374	0.2571	0.2769
0.1712	0.1902	0.2092	0.2282	0.2472	0.2663
0.1541	0.1712	0.1883	0.2055	0.2226	0.2397
0.1402	0.1557	0.1713	0.1869	0.2025	0.218
0.4614	0.5127	0.5639	0.6152	0.6665	0.7177
0.1735	0.1928	0.212	0.2313	0.2506	0.2699
0.157	0.1745	0.1919	0.2094	0.2268	0.2443
20.27	22.53	24.78	27.03	29.29	31.54
19.97	22.19	24.41	26.63	28.85	31.07
20.11	22.34	24.57	26.81	29.04	31.28
22.99	25.54	28.1	30.65	33.21	35.76
1.429	1.588	1.747	1.906	2.065	2.223
1.326	1.473	1.621	1.768	1.915	2.063
20.53	22.81	25.09	27.37	29.65	31.93
27	30	33.01	36.01	39.01	42.01
26.19	29.1	32.01	34.93	37.84	40.75
26.71	29.68	32.64	35.61	38.58	41.55
23.69	26.32	28.95	31.59	34.22	36.85
18.63	20.7	22.77	24.84	26.91	28.98
18.57	20.63	22.7	24.76	26.82	28.89
255.3	283.6	312	340.4	368.7	397.1
21.41	23.79	26.17	28.55	30.93	33.31
3.188	3.543	3.897	4.251	4.605	4.96
2.687	2.985	3.284	3.582	3.881	4.179
2.445	2.716	2.988	3.26	3.531	3.803
3.033	3.37	3.707	4.044	4.381	4.718
57.66	64.07	70.48	76.89	83.29	89.7
45.9	51	56.1	61.2	66.3	71.4
38.65	42.94	47.23	51.53	55.82	60.12
41.96	46.62	51.28	55.95	60.61	65.27
52.52	58.35	64.19	70.02	75.86	81.69
45.97	51.07	56.18	61.29	66.4	71.5
22.68	25.2	27.72	30.24	32.75	35.27
34.26	38.07	41.87	45.68	49.49	53.29
36.89	40.99	45.09	49.19	53.28	57.38
33.43	37.15	40.86	44.58	48.29	52.01
33.14	36.83	40.51	44.19	47.87	51.56
28.32	31.46	34.61	37.76	40.9	44.05
0.154	0.1712	0.1883	0.2054	0.2225	0.2396
151.7	168.5	185.4	202.2	219.1	235.9
0.1495	0.1661	0.1827	0.1993	0.2159	0.2326
0.1456	0.1618	0.178	0.1942	0.2104	0.2266
0.1448	0.1609	0.177	0.1931	0.2092	0.2253
0.1415	0.1572	0.1729	0.1886	0.2043	0.22
0.1468	0.1631	0.1794	0.1957	0.212	0.2283
0.1442	0.1603	0.1763	0.1923	0.2083	0.2243
0.1418	0.1575	0.1733	0.189	0.2048	0.2205
3.178	3.531	3.884	4.237	4.59	4.943
0.1889	0.2099	0.2309	0.2519	0.2729	0.2939
0.1602	0.1781	0.1959	0.2137	0.2315	0.2493
0.1616	0.1796	0.1975	0.2155	0.2334	0.2514
0.1606	0.1784	0.1963	0.2141	0.2319	0.2498
0.1704	0.1894	0.2083	0.2272	0.2462	0.2651
0.168	0.1867	0.2054	0.224	0.2427	0.2614
0.1724	0.1916	0.2107	0.2299	0.249	0.2682
54.77	60.85	66.94	73.03	79.11	85.2
68.93	76.59	84.25	91.91	99.57	107.2
65.23	72.48	79.72	86.97	94.22	101.5
72.2	80.22	88.24	96.27	104.3	112.3
65.11	72.34	79.58	86.81	94.05	101.3
105.9	117.7	129.5	141.3	153	164.8
60.77	67.53	74.28	81.03	87.78	94.54
156	173.3	190.7	208	225.3	242.6
0.1578	0.1753	0.1929	0.2104	0.2279	0.2455
0.1477	0.1641	0.1805	0.1969	0.2133	0.2297
0.1576	0.1751	0.1926	0.2101	0.2276	0.2451
0.1481	0.1646	0.181	0.1975	0.214	0.2304
33.66	37.4	41.14	44.88	48.62	52.36
34.26	38.07	41.88	45.68	49.49	53.3
39.42	43.8	48.19	52.57	56.95	61.33
39.67	44.07	48.48	52.89	57.3	61.7
33.85	37.61	41.37	45.13	48.89	52.65
25.73	28.59	31.45	34.31	37.17	40.03
25.05	27.84	30.62	33.41	36.19	38.97
27.87	30.96	34.06	37.16	40.25	43.35
26.69	29.66	32.63	35.59	38.56	41.52
21.05	23.39	25.73	28.06	30.4	32.74
21.98	24.43	26.87	29.31	31.75	34.2
20.76	23.07	25.38	27.68	29.99	32.3
20.24	22.49	24.73	26.98	29.23	31.48
20.08	22.31	24.55	26.78	29.01	31.24
20.12	22.35	24.59	26.83	29.06	31.3
115.5	128.3	141.2	154	166.8	179.7
3.695	4.106	4.517	4.927	5.338	5.748
4.137	4.597	5.057	5.516	5.976	6.436
4.06	4.512	4.963	5.414	5.865	6.316
4.466	4.962	5.459	5.955	6.451	6.947
3.413	3.792	4.172	4.551	4.93	5.309
21.02	23.35	25.69	28.02	30.36	32.7
19.39	21.54	23.69	25.85	28	30.16
20.65	22.95	25.24	27.54	29.83	32.13
20.01	22.23	24.46	26.68	28.91	31.13
31.05	34.5	37.95	41.4	44.85	48.3
31.66	35.17	38.69	42.21	45.73	49.24
27.79	30.88	33.97	37.05	40.14	43.23
34.53	38.36	42.2	46.04	49.87	53.71
31.85	35.39	38.93	42.47	46	49.54
35	38.89	42.78	46.67	50.56	54.44
32.25	35.84	39.42	43	46.59	50.17
33.23	36.92	40.61	44.3	48	51.69
30.43	33.81	37.19	40.57	43.95	47.34
140.3	155.9	171.5	187.1	202.7	218.2
25.83	28.7	31.57	34.44	37.31	40.18
26.07	28.97	31.86	34.76	37.66	40.55
127.4	141.5	155.7	169.8	184	198.1
0.1994	0.2216	0.2437	0.2659	0.288	0.3102
43.19	47.99	52.79	57.59	62.38	67.18
50.98	56.64	62.3	67.97	73.63	79.29
40	44.45	48.89	53.34	57.78	62.23
34.8	38.66	42.53	46.39	50.26	54.13
30.23	33.59	36.95	40.3	43.66	47.02
41.36	45.96	50.56	55.15	59.75	64.34
36.49	40.55	44.6	48.66	52.71	56.77
35.74	39.71	43.68	47.65	51.62	55.59
71.53	79.48	87.43	95.38	103.3	111.3
97.15	107.9	118.7	129.5	140.3	151.1
42.49	47.22	51.94	56.66	61.38	66.1
47.09	52.33	57.56	62.79	68.02	73.26
29.01	32.24	35.46	38.68	41.91	45.13
40.48	44.98	49.48	53.98	58.48	62.98
195.9	217.6	239.4	261.2	282.9	304.7
36.99	41.1	45.21	49.32	53.43	57.54
32.11	35.67	39.24	42.81	46.37	49.94
44.56	49.51	54.46	59.41	64.36	69.31
42.55	47.28	52.01	56.74	61.46	66.19
16.96	18.85	20.73	22.62	24.5	26.39
28.68	31.87	35.06	38.24	41.43	44.62
28.43	31.59	34.75	37.91	41.07	44.23
20.96	23.29	25.62	27.95	30.28	32.61
22.21	24.68	27.14	29.61	32.08	34.55
50.11	55.68	61.25	66.81	72.38	77.95
35.91	39.9	43.88	47.87	51.86	55.85
39.49	43.88	48.27	52.65	57.04	61.43
43.23	48.03	52.83	57.63	62.44	67.24
42.18	46.87	51.56	56.25	60.93	65.62
40.06	44.51	48.96	53.41	57.87	62.32
3.96	4.4	4.84	5.28	5.72	6.16
3.122	3.469	3.816	4.163	4.51	4.857
3.646	4.051	4.456	4.861	5.266	5.671
3.564	3.96	4.356	4.752	5.148	5.544
2.964	3.293	3.622	3.952	4.281	4.61
3.385	3.761	4.138	4.514	4.89	5.266
3.782	4.202	4.622	5.042	5.462	5.883
44.8	49.77	54.75	59.73	64.71	69.68
48.22	53.58	58.94	64.29	69.65	75.01
180.1	200.1	220.1	240.1	260.2	280.2
55.82	62.03	68.23	74.43	80.63	86.84
41.82	46.46	51.11	55.75	60.4	65.05
19.67	21.86	24.04	26.23	28.41	30.6
53.29	59.22	65.14	71.06	76.98	82.9
43.29	48.1	52.91	57.72	62.53	67.34
48.21	53.56	58.92	64.28	69.63	74.99
23.49	26.1	28.71	31.32	33.94	36.55
22.39	24.88	27.36	29.85	32.34	34.83
24.36	27.07	29.77	32.48	35.19	37.89
23.97	26.63	29.3	31.96	34.62	37.29
130.8	145.3	159.8	174.3	188.9	203.4
20.9	23.23	25.55	27.87	30.19	32.52
55.63	61.81	67.99	74.17	80.35	86.53
60.32	67.03	73.73	80.43	87.13	93.84
21.29	23.65	26.02	28.38	30.75	33.12
24.83	27.59	30.35	33.11	35.86	38.62
27.28	30.32	33.35	36.38	39.41	42.44
26.04	28.94	31.83	34.73	37.62	40.51
1.686	1.873	2.061	2.248	2.435	2.622
2.452	2.724	2.997	3.269	3.542	3.814
1.134	1.261	1.387	1.513	1.639	1.765
0.8971	0.9968	1.096	1.196	1.296	1.396
129.7	144.1	158.5	173	187.4	201.8
1.076	1.195	1.315	1.434	1.554	1.673
0.736	0.8178	0.8995	0.9813	1.063	1.145
0.8649	0.961	1.057	1.153	1.249	1.345
26.42	29.36	32.29	35.23	38.17	41.1
25.28	28.09	30.9	33.7	36.51	39.32
26.93	29.93	32.92	35.91	38.9	41.9
24.49	27.22	29.94	32.66	35.38	38.1
22.93	25.48	28.02	30.57	33.12	35.67
26.88	29.87	32.85	35.84	38.83	41.81
29.87	33.19	36.51	39.83	43.15	46.47
31.24	34.72	38.19	41.66	45.13	48.6
1.31	1.455	1.601	1.746	1.892	2.037
1.477	1.641	1.805	1.969	2.133	2.297
1.333	1.481	1.629	1.777	1.925	2.073
2.254	2.504	2.754	3.005	3.255	3.506
1.616	1.796	1.976	2.155	2.335	2.514
1.686	1.873	2.06	2.248	2.435	2.622
27.48	30.54	33.59	36.65	39.7	42.75
26.43	29.37	32.3	35.24	38.18	41.11
[truncated: 417,630+ more rows]
