# Supplementary material for: Optimal Design and Biomechanical Analysis of a Biomimetic Lightweight Design Plate for Distal Tibial Fractures: A Finite Element Analysis
Source: Front Bioeng Biotechnol. 2022 Feb 21;10:820921. doi: 10.3389/fbioe.2022.820921 (PMC8901108; doi:10.3389/fbioe.2022.820921)
Supplement: Supplementary file 4 [file Table1.XLSX]

## Sheet: Sheet1
ALP8	ALP9	ALP10	ALP11	ALP12	ALP13	ALP14
14.0261	15.7793	17.5326	19.2859	21.0391	22.79	24.55
9.40602	10.5818	11.7575	12.9333	14.109	15.28	16.46
10.4264	11.7297	13.033	14.3363	15.6396	16.94	18.25
9.848	11.079	12.31	13.541	14.772	16	17.23
14.593	16.4171	18.2412	20.0653	21.8894	23.71	25.54
9.33431	10.5011	11.6679	12.8347	14.0015	15.17	16.34
9.54918	10.7428	11.9365	13.1301	14.3238	15.52	16.71
9.37955	10.552	11.7244	12.8969	14.0693	15.24	16.41
8.55607	9.62558	10.6951	11.7646	12.8341	13.9	14.97
9.20242	10.3527	11.503	12.6533	13.8036	14.95	16.1
3.72347	4.1889	4.65433	5.11977	5.5852	6.051	6.516
11.2509	12.6573	14.0636	15.47	16.8763	18.28	19.69
6.81186	7.66334	8.51482	9.36631	10.2178	11.07	11.92
7.90595	8.8942	9.88244	10.8707	11.8589	12.85	13.84
10.3436	11.6366	12.9295	14.2225	15.5154	16.81	18.1
9.20019	10.3502	11.5002	12.6503	13.8003	14.95	16.1
8.43146	9.4854	10.5393	11.5933	12.6472	13.7	14.76
10.1602	11.4302	12.7003	13.9703	15.2403	16.51	17.78
8.26031	9.29285	10.3254	11.3579	12.3905	13.42	14.46
22.9997	25.8747	28.7497	31.6246	34.4996	37.37	40.25
23.2397	26.1447	29.0497	31.9546	34.8596	37.76	40.67
16.9485	19.067	21.1856	23.3042	25.4227	27.54	29.66
10.2723	11.5564	12.8404	14.1244	15.4085	16.69	17.98
0.763061	0.858444	0.953826	1.04921	1.14459	1.24	1.335
18.581	20.9036	23.2263	25.5489	27.8715	30.19	32.52
19.9871	22.4855	24.9839	27.4823	29.9806	32.48	34.98
9.46338	10.6463	11.8292	13.0122	14.1951	15.38	16.56
7.61295	8.56457	9.51619	10.4678	11.4194	12.37	13.32
6.39769	7.19741	7.99712	8.79683	9.59654	10.4	11.2
5.7831	6.50599	7.22888	7.95177	8.67465	9.398	10.12
7.73198	8.69848	9.66497	10.6315	11.598	12.56	13.53
7.9522	8.94622	9.94025	10.9343	11.9283	12.92	13.92
7.61028	8.56156	9.51285	10.4641	11.4154	12.37	13.32
40.0597	45.0672	50.0746	55.0821	60.0896	65.1	70.1
17.5534	19.7475	21.9417	24.1359	26.33	28.52	30.72
9.03883	10.1687	11.2985	12.4284	13.5582	14.69	15.82
10.3148	11.6042	12.8936	14.1829	15.4723	16.76	18.05
8.18279	9.20564	10.2285	11.2513	12.2742	13.3	14.32
7.46258	8.39541	9.32823	10.2611	11.1939	12.13	13.06
21.709	24.4227	27.1363	29.8499	32.5636	35.28	37.99
12.8603	14.4679	16.0754	17.683	19.2905	20.9	22.51
12.8904	14.5017	16.113	17.7243	19.3357	20.95	22.56
16.4718	18.5308	20.5897	22.6487	24.7077	26.77	28.83
8.84426	9.94979	11.0553	12.1609	13.2664	14.37	15.48
5.28311	5.9435	6.60389	7.26428	7.92466	8.585	9.245
3.05315	3.43479	3.81644	4.19808	4.57973	4.961	5.343
7.65889	8.61625	9.57361	10.531	11.4883	12.45	13.4
9.52789	10.7189	11.9099	13.1009	14.2918	15.48	16.67
9.29319	10.4548	11.6165	12.7781	13.9398	15.1	16.26
7.61677	8.56887	9.52097	10.4731	11.4252	12.38	13.33
11.7732	13.2449	14.7165	16.1882	17.6598	19.13	20.6
8.394	9.44326	10.4925	11.5418	12.591	13.64	14.69
13.8333	15.5624	17.2916	19.0208	20.7499	22.48	24.21
12.0527	13.5593	15.0659	16.5725	18.0791	19.59	21.09
10.9267	12.2925	13.6583	15.0242	16.39	17.76	19.12
12.9783	14.6006	16.2229	17.8452	19.4675	21.09	22.71
52.7681	59.3641	65.9601	72.5561	79.1521	85.75	92.34
17.8528	20.0844	22.316	24.5476	26.7792	29.01	31.24
10.9136	12.2778	13.6419	15.0061	16.3703	17.73	19.1
9.02547	10.1537	11.2818	12.41	13.5382	14.67	15.79
50.072	56.331	62.59	68.849	75.108	81.37	87.63
50.3218	56.612	62.9022	69.1925	75.4827	81.77	88.06
60.1989	67.7237	75.2486	82.7735	90.2983	97.82	105.3
6.88344	7.74387	8.6043	9.46473	10.3252	11.19	12.05
8.37636	9.42341	10.4705	11.5175	12.5645	13.61	14.66
7.28421	8.19473	9.10526	10.0158	10.9263	11.84	12.75
6.84118	7.69633	8.55148	9.40662	10.2618	11.12	11.97
14.7912	16.6401	18.489	20.3379	22.1868	24.04	25.88
11.9783	13.4755	14.9728	16.4701	17.9674	19.46	20.96
11.1381	12.5303	13.9226	15.3149	16.7071	18.1	19.49
8.1101	9.12387	10.1376	11.1514	12.1652	13.18	14.19
15.202	17.1022	19.0024	20.9027	22.8029	24.7	26.6
11.084	12.4695	13.855	15.2405	16.626	18.01	19.4
10.0885	11.3496	12.6106	13.8717	15.1328	16.39	17.65
10.1513	11.4202	12.6891	13.958	15.227	16.5	17.76
17.1225	19.2628	21.4031	23.5434	25.6837	27.82	29.96
11.7866	13.2599	14.7332	16.2066	17.6799	19.15	20.63
27.6788	31.1386	34.5985	38.0583	41.5182	44.98	48.44
25.9255	29.1662	32.4068	35.6475	38.8882	42.13	45.37
40.1121	45.1261	50.1401	55.1541	60.1681	65.18	70.2
30.0295	33.7832	37.5369	41.2906	45.0443	48.8	52.55
36.6853	41.271	45.8566	50.4423	55.028	59.61	64.2
2.99531	3.36973	3.74414	4.11856	4.49297	4.867	5.242
1.6953	1.90721	2.11913	2.33104	2.54295	2.755	2.967
2.3255	2.61619	2.90688	3.19757	3.48825	3.779	4.07
1.49394	1.68068	1.86742	2.05416	2.24091	2.428	2.614
10.1539	11.4232	12.6924	13.9616	15.2309	16.5	17.77
10.6623	11.9951	13.3278	14.6606	15.9934	17.33	18.66
12.8057	14.4064	16.0071	17.6079	19.2086	20.81	22.41
13.1327	14.7743	16.4159	18.0575	19.6991	21.34	22.98
9.35111	10.52	11.6889	12.8578	14.0267	15.2	16.36
5.46307	6.14596	6.82884	7.51172	8.19461	8.877	9.56
5.67406	6.38331	7.09257	7.80183	8.51109	9.22	9.93
4.04715	4.55305	5.05894	5.56484	6.07073	6.577	7.083
4.53339	5.10007	5.66674	6.23341	6.80009	7.367	7.933
11.8857	13.3714	14.8572	16.3429	17.8286	19.31	20.8
10.4089	11.71	13.0111	14.3122	15.6133	16.91	18.22
12.9786	14.601	16.2233	17.8456	19.468	21.09	22.71
8.79685	9.89646	10.9961	12.0957	13.1953	14.29	15.39
11.6215	13.0742	14.5269	15.9796	17.4323	18.89	20.34
10.1448	11.4129	12.681	13.9491	15.2172	16.49	17.75
10.8387	12.1935	13.5484	14.9032	16.2581	17.61	18.97
52.5518	59.1208	65.6898	72.2588	78.8277	85.4	91.97
9.86402	11.097	12.33	13.563	14.796	16.03	17.26
10.6301	11.9589	13.2877	14.6164	15.9452	17.27	18.6
14.0047	15.7553	17.5059	19.2565	21.0071	22.76	24.51
14.19	15.9637	17.7375	19.5112	21.285	23.06	24.83
5.90603	6.64428	7.38254	8.12079	8.85904	9.597	10.34
8.58632	9.65961	10.7329	11.8062	12.8795	13.95	15.03
11.1126	12.5017	13.8907	15.2798	16.6689	18.06	19.45
13.7978	15.5225	17.2472	18.9719	20.6967	22.42	24.15
3.97048	4.46679	4.96311	5.45942	5.95573	6.452	6.948
3.73465	4.20148	4.66831	5.13514	5.60197	6.069	6.536
3.1044	3.49244	3.88049	4.26854	4.65659	5.045	5.433
2.97655	3.34862	3.72069	4.09276	4.46482	4.837	5.209
14.1741	15.9459	17.7176	19.4894	21.2611	23.03	24.8
3.19974	3.5997	3.99967	4.39964	4.79961	5.2	5.6
4.26233	4.79512	5.32791	5.8607	6.3935	6.926	7.459
4.38554	4.93373	5.48192	6.03011	6.57831	7.127	7.675
11.155	12.5494	13.9437	15.3381	16.7325	18.13	19.52
11.2287	12.6322	14.0358	15.4394	16.843	18.25	19.65
8.18286	9.20572	10.2286	11.2514	12.2743	13.3	14.32
13.3628	15.0331	16.7035	18.3738	20.0442	21.71	23.38
22.1947	24.9691	27.7434	30.5178	33.2921	36.07	38.84
14.068	15.8265	17.585	19.3435	21.102	22.86	24.62
10.608	11.9339	13.2599	14.5859	15.9119	17.24	18.56
21.315	23.9794	26.6437	29.3081	31.9725	34.64	37.3
4.31452	4.85384	5.39315	5.93247	6.47178	7.011	7.55
6.88929	7.75046	8.61162	9.47278	10.3339	11.2	12.06
10.8127	12.1643	13.5159	14.8675	16.2191	17.57	18.92
6.68359	7.51904	8.35449	9.18994	10.0254	10.86	11.7
4.75157	5.34552	5.93947	6.53341	7.12736	7.721	8.315
6.99422	7.86849	8.74277	9.61705	10.4913	11.37	12.24
8.63845	9.71825	10.7981	11.8779	12.9577	14.04	15.12
7.49976	8.43723	9.3747	10.3122	11.2496	12.19	13.12
10.0353	11.2898	12.5442	13.7986	15.053	16.31	17.56
8.2123	9.23883	10.2654	11.2919	12.3184	13.35	14.37
7.5225	8.46281	9.40313	10.3434	11.2838	12.22	13.16
10.2733	11.5575	12.8416	14.1258	15.41	16.69	17.98
12.2728	13.8069	15.341	16.8751	18.4092	19.94	21.48
6.37739	7.17457	7.97174	8.76891	9.56609	10.36	11.16
7.73594	8.70293	9.66992	10.6369	11.6039	12.57	13.54
7.38416	8.30718	9.2302	10.1532	11.0762	12	12.92
9.55538	10.7498	11.9442	13.1386	14.3331	15.53	16.72
10.8778	12.2375	13.5972	14.9569	16.3166	17.68	19.04
14.0682	15.8267	17.5852	19.3438	21.1023	22.86	24.62
11.0095	12.3856	13.7618	15.138	16.5142	17.89	19.27
11.0352	12.4146	13.794	15.1734	16.5528	17.93	19.31
12.0095	13.5107	15.0118	16.513	18.0142	19.52	21.02
10.9792	12.3516	13.724	15.0964	16.4688	17.84	19.21
10.2599	11.5424	12.8249	14.1073	15.3898	16.67	17.95
10.4341	11.7384	13.0426	14.3469	15.6512	16.96	18.26
61.304	68.967	76.63	84.293	91.956	99.62	107.3
8.54533	9.6135	10.6817	11.7498	12.818	13.89	14.95
9.77355	10.9952	12.2169	13.4386	14.6603	15.88	17.1
7.05983	7.94231	8.82479	9.70727	10.5897	11.47	12.35
8.41375	9.46547	10.5172	11.5689	12.6206	13.67	14.72
9.05877	10.1911	11.3235	12.4558	13.5881	14.72	15.85
10.8142	12.166	13.5178	14.8696	16.2213	17.57	18.92
9.30829	10.4718	11.6354	12.7989	13.9624	15.13	16.29
9.68404	10.8945	12.105	13.3155	14.5261	15.74	16.95
8.28874	9.32483	10.3609	11.397	12.4331	13.47	14.51
8.48194	9.54218	10.6024	11.6627	12.7229	13.78	14.84
8.19501	9.21938	10.2438	11.2681	12.2925	13.32	14.34
7.98228	8.98006	9.97785	10.9756	11.9734	12.97	13.97
9.28098	10.4411	11.6012	12.7614	13.9215	15.08	16.24
9.08125	10.2164	11.3516	12.4867	13.6219	14.76	15.89
6.69431	7.5311	8.36789	9.20468	10.0415	10.88	11.72
5.51423	6.20351	6.89279	7.58207	8.27135	8.961	9.65
4.34915	4.89279	5.43643	5.98008	6.52372	7.067	7.611
5.45085	6.1322	6.81356	7.49491	8.17627	8.858	9.539
4.79566	5.39512	5.99458	6.59404	7.19349	7.793	8.392
3.92011	4.41012	4.90014	5.39015	5.88017	6.37	6.86
6.25219	7.03371	7.81524	8.59676	9.37829	10.16	10.94
2.19164	2.4656	2.73955	3.01351	3.28746	3.561	3.835
2.60141	2.92658	3.25176	3.57694	3.90211	4.227	4.552
2.79486	3.14422	3.49358	3.84293	4.19229	4.542	4.891
2.10007	2.36258	2.62509	2.8876	3.15011	3.413	3.675
1.58962	1.78832	1.98702	2.18572	2.38442	2.583	2.782
1.79401	2.01826	2.24251	2.46676	2.69101	2.915	3.14
18.4023	20.7026	23.0029	25.3031	27.6034	29.9	32.2
17.4703	19.6541	21.8379	24.0217	26.2054	28.39	30.57
19.6346	22.0889	24.5432	26.9975	29.4519	31.91	34.36
14.9766	16.8486	18.7207	20.5928	22.4648	24.34	26.21
16.5091	18.5727	20.6364	22.7	24.7636	26.83	28.89
25.3945	28.5688	31.7431	34.9174	38.0918	41.27	44.44
14.2002	15.9752	17.7502	19.5252	21.3003	23.08	24.85
18.6144	20.9412	23.268	25.5948	27.9217	30.25	32.58
6.09719	6.85933	7.62148	8.38363	9.14578	9.908	10.67
28.8428	32.4481	36.0534	39.6588	43.2641	46.87	50.47
11.7265	13.1923	14.6581	16.124	17.5898	19.06	20.52
11.6525	13.109	14.5656	16.0221	17.4787	18.94	20.39
11.7459	13.2141	14.6824	16.1506	17.6188	19.09	20.56
5.28554	5.94623	6.60693	7.26762	7.92831	8.589	9.25
22.6984	25.5357	28.373	31.2103	34.0476	36.88	39.72
9.29519	10.4571	11.619	12.7809	13.9428	15.1	16.27
6.11105	6.87493	7.63881	8.40269	9.16658	9.93	10.69
5.90323	6.64113	7.37903	8.11694	8.85484	9.593	10.33
6.19769	6.9724	7.74711	8.52182	9.29653	10.07	10.85
11.143	12.5359	13.9288	15.3216	16.7145	18.11	19.5
6.08998	6.85123	7.61248	8.37372	9.13497	9.896	10.66
8.50458	9.56765	10.6307	11.6938	12.7569	13.82	14.88
9.43554	10.615	11.7944	12.9739	14.1533	15.33	16.51
10.122	11.3872	12.6525	13.9177	15.1829	16.45	17.71
9.10939	10.2481	11.3867	12.5254	13.6641	14.8	15.94
10.3507	11.6445	12.9383	14.2322	15.526	16.82	18.11
8.45137	9.50779	10.5642	11.6206	12.6771	13.73	14.79
11.2068	12.6077	14.0085	15.4094	16.8102	18.21	19.61
13.6265	15.3298	17.0331	18.7364	20.4397	22.14	23.85
9.88335	11.1188	12.3542	13.5896	14.825	16.06	17.3
8.88658	9.9974	11.1082	12.219	13.3299	14.44	15.55
9.84515	11.0758	12.3064	13.5371	14.7677	16	17.23
9.65859	10.8659	12.0732	13.2806	14.4879	15.7	16.9
14.0118	15.7633	17.5148	19.2662	21.0177	22.77	24.52
33.7261	37.9419	42.1577	46.3734	50.5892	54.81	59.02
11.6607	13.1182	14.5758	16.0334	17.491	18.95	20.41
10.5705	11.8918	13.2131	14.5344	15.8557	17.18	18.5
11.7341	13.2009	14.6676	16.1344	17.6012	19.07	20.53
16.1328	18.1494	20.166	22.1826	24.1992	26.22	28.23
9.53787	10.7301	11.9223	13.1146	14.3068	15.5	16.69
9.50942	10.6981	11.8868	13.0755	14.2641	15.45	16.64
3.29672	3.70881	4.1209	4.533	4.94509	5.357	5.769
5.85692	6.58903	7.32114	8.05326	8.78537	9.517	10.25
6.11621	6.88074	7.64527	8.40979	9.17432	9.939	10.7
9.86679	11.1001	12.3335	13.5668	14.8002	16.03	17.27
3.7767	4.24879	4.72087	5.19296	5.66505	6.137	6.609
3.80307	4.27845	4.75384	5.22922	5.70461	6.18	6.655
14.4092	16.2104	18.0115	19.8127	21.6139	23.41	25.22
9.43902	10.6189	11.7988	12.9787	14.1585	15.34	16.52
8.86691	9.97527	11.0836	12.192	13.3004	14.41	15.52
21.1566	23.8012	26.4458	29.0904	31.735	34.38	37.02
11.228	12.6315	14.035	15.4385	16.842	18.25	19.65
17.2033	19.3537	21.5041	23.6545	25.8049	27.96	30.11
11.5647	13.0103	14.4559	15.9014	17.347	18.79	20.24
9.19373	10.343	11.4922	12.6414	13.7906	14.94	16.09
12.5254	14.0911	15.6567	17.2224	18.7881	20.35	21.92
8.43231	9.48635	10.5404	11.5944	12.6485	13.7	14.76
3.77259	4.24416	4.71574	5.18731	5.65888	6.13	6.602
11.3313	12.7477	14.1641	15.5805	16.9969	18.41	19.83
0.914263	1.02855	1.14283	1.25711	1.37139	1.486	1.6
3.50244	3.94025	4.37805	4.81586	5.25366	5.691	6.129
3.5581	4.00286	4.44762	4.89239	5.33715	5.782	6.227
2.9981	3.37286	3.74763	4.12239	4.49715	4.872	5.247
10.7261	12.0669	13.4076	14.7484	16.0892	17.43	18.77
3.32274	3.73809	4.15343	4.56877	4.98411	5.399	5.815
21.9336	24.6753	27.417	30.1587	32.9004	35.64	38.38
20.454	23.0107	25.5675	28.1242	30.681	33.24	35.79
12.0623	13.5701	15.0778	16.5856	18.0934	19.6	21.11
10.19	11.4637	12.7375	14.0112	15.285	16.56	17.83
10.9329	12.2995	13.6661	15.0327	16.3993	17.77	19.13
19.4862	21.922	24.3578	26.7935	29.2293	31.67	34.1
10.7062	12.0445	13.3828	14.7211	16.0594	17.4	18.74
6.10072	6.86331	7.6259	8.38849	9.15108	9.914	10.68
6.49292	7.30454	8.11615	8.92777	9.73939	10.55	11.36
9.97883	11.2262	12.4735	13.7209	14.9682	16.22	17.46
13.2175	14.8697	16.5219	18.1741	19.8263	21.48	23.13
10.6509	11.9822	13.3136	14.6449	15.9763	17.31	18.64
9.13103	10.2724	11.4138	12.5552	13.6966	14.84	15.98
12.6268	14.2051	15.7835	17.3618	18.9402	20.52	22.1
7.94812	8.94164	9.93515	10.9287	11.9222	12.92	13.91
9.88689	11.1228	12.3586	13.5945	14.8303	16.07	17.3
12.1947	13.719	15.2434	16.7677	18.292	19.82	21.34
18.6114	20.9379	23.2643	25.5907	27.9171	30.24	32.57
12.1153	13.6297	15.1441	16.6585	18.1729	19.69	21.2
10.1339	11.4007	12.6674	13.9341	15.2009	16.47	17.73
17.9918	20.2407	22.4897	24.7387	26.9876	29.24	31.49
11.7451	13.2133	14.6814	16.1496	17.6177	19.09	20.55
5.96258	6.70791	7.45323	8.19855	8.94388	9.689	10.43
6.39661	7.19618	7.99576	8.79533	9.59491	10.39	11.19
6.71107	7.54995	8.38883	9.22772	10.0666	10.91	11.74
17.3563	19.5258	21.6953	23.8649	26.0344	28.2	30.37
5.06902	5.70264	6.33627	6.96989	7.60352	8.237	8.871
4.80846	5.40951	6.01057	6.61163	7.21268	7.814	8.415
5.19534	5.84475	6.49417	7.14359	7.79301	8.442	9.092
24.9007	28.0133	31.1259	34.2385	37.3511	40.46	43.58
23.082	25.9673	28.8525	31.7378	34.623	37.51	40.39
27.1676	30.5636	33.9595	37.3555	40.7515	44.15	47.54
24.3949	27.4442	30.4936	33.5429	36.5923	39.64	42.69
27.0207	30.3983	33.7759	37.1535	40.5311	43.91	47.29
28.1699	31.6911	35.2123	38.7336	42.2548	45.78	49.3
27.4215	30.8492	34.2769	37.7046	41.1323	44.56	47.99
5.67127	6.38018	7.08909	7.79799	8.5069	9.216	9.925
7.44578	8.3765	9.30722	10.2379	11.1687	12.1	13.03
5.93178	6.67325	7.41473	8.1562	8.89767	9.639	10.38
6.59105	7.41493	8.23881	9.06269	9.88657	10.71	11.53
5.25708	5.91422	6.57135	7.22849	7.88562	8.543	9.2
7.06811	7.95162	8.83514	9.71865	10.6022	11.49	12.37
6.35768	7.15239	7.9471	8.74181	9.53653	10.33	11.13
10.4295	11.7332	13.0368	14.3405	15.6442	16.95	18.25
13.5434	15.2363	16.9292	18.6221	20.315	22.01	23.7
10.3567	11.6513	12.9458	14.2404	15.535	16.83	18.12
13.5476	15.241	16.9345	18.6279	20.3214	22.01	23.71
13.3373	15.0044	16.6716	18.3387	20.0059	21.67	23.34
6.80507	7.6557	8.50634	9.35697	10.2076	11.06	11.91
5.31434	5.97863	6.64292	7.30721	7.9715	8.636	9.3
52.5967	59.1713	65.7459	72.3205	78.8951	85.47	92.04
36.499	41.0614	45.6237	50.1861	54.7485	59.31	63.87
51.1063	57.4946	63.8829	70.2712	76.6595	83.05	89.44
43.2389	48.6437	54.0486	59.4534	64.8583	70.26	75.67
42.9428	48.3107	53.6785	59.0464	64.4143	69.78	75.15
33.7861	38.0094	42.2326	46.4559	50.6792	54.9	59.13
31.2505	35.1569	39.0632	42.9695	46.8758	50.78	54.69
38.5763	43.3984	48.2204	53.0425	57.8645	62.69	67.51
10.9681	12.3392	13.7102	15.0812	16.4522	17.82	19.19
11.4671	12.9005	14.3339	15.7673	17.2007	18.63	20.07
17.6939	19.9056	22.1173	24.3291	26.5408	28.75	30.96
16.2488	18.2799	20.311	22.3421	24.3732	26.4	28.44
10.4651	11.7733	13.0814	14.3896	15.6977	17.01	18.31
14.2856	16.0713	17.857	19.6427	21.4284	23.21	25
11.4205	12.8481	14.2756	15.7032	17.1308	18.56	19.99
14.3749	16.1717	17.9686	19.7654	21.5623	23.36	25.16
2.21819	2.49546	2.77273	3.05001	3.32728	3.605	3.882
2.16221	2.43249	2.70277	2.97304	3.24332	3.514	3.784
2.80058	3.15065	3.50073	3.8508	4.20087	4.551	4.901
3.82029	4.29782	4.77536	5.2529	5.73043	6.208	6.686
3.03165	3.41061	3.78957	4.16853	4.54748	4.926	5.305
3.76777	4.23874	4.70971	5.18068	5.65166	6.123	6.594
12.9649	14.5855	16.2062	17.8268	19.4474	21.07	22.69
16.6312	18.7101	20.789	22.868	24.9469	27.03	29.1
32.8994	37.0118	41.1243	45.2367	49.3491	53.46	57.57
17.9053	20.1434	22.3816	24.6198	26.8579	29.1	31.33
18.3139	20.6031	22.8924	25.1816	27.4709	29.76	32.05
25.2346	28.3889	31.5433	34.6976	37.8519	41.01	44.16
20.1442	22.6622	25.1802	27.6983	30.2163	32.73	35.25
23.8989	26.8863	29.8736	32.861	35.8484	38.84	41.82
27.3881	30.8116	34.2351	37.6586	41.0821	44.51	47.93
11.8167	13.2938	14.7708	16.2479	17.725	19.2	20.68
29.0596	32.6921	36.3245	39.957	43.5894	47.22	50.85
35.4623	39.8951	44.3279	48.7607	53.1935	57.63	62.06
27.198	30.5977	33.9975	37.3972	40.797	44.2	47.6
7.7674	8.73832	9.70925	10.6802	11.6511	12.62	13.59
8.14977	9.1685	10.1872	11.2059	12.2247	13.24	14.26
8.23383	9.26306	10.2923	11.3215	12.3508	13.38	14.41
2.63764	2.96735	3.29705	3.62676	3.95646	4.286	4.616
4.41157	4.96302	5.51447	6.06592	6.61736	7.169	7.72
3.43598	3.86547	4.29497	4.72447	5.15397	5.583	6.013
3.78904	4.26267	4.7363	5.20993	5.68356	6.157	6.631
3.58895	4.03756	4.48618	4.9348	5.38342	5.832	6.281
3.2563	3.66334	4.07038	4.47742	4.88445	5.291	5.699
3.54044	3.983	4.42555	4.86811	5.31066	5.753	6.196
4.02797	4.53147	5.03496	5.53846	6.04195	6.545	7.049
13.3878	15.0612	16.7347	18.4082	20.0816	21.76	23.43
11.0797	12.4647	13.8496	15.2346	16.6196	18	19.39
9.46087	10.6435	11.8261	13.0087	14.1913	15.37	16.56
9.69938	10.9118	12.1242	13.3366	14.5491	15.76	16.97
12.543	14.1109	15.6788	17.2467	18.8145	20.38	21.95
7.88102	8.86615	9.85128	10.8364	11.8215	12.81	13.79
25.6067	28.8076	32.0084	35.2093	38.4101	41.61	44.81
22.2143	24.9911	27.7679	30.5447	33.3214	36.1	38.88
8.81653	9.91859	11.0207	12.1227	13.2248	14.33	15.43
8.89318	10.0048	11.1165	12.2281	13.3398	14.45	15.56
61.002	68.6272	76.2525	83.8777	91.503	99.13	106.8
8.19062	9.21445	10.2383	11.2621	12.2859	13.31	14.33
8.17964	9.2021	10.2246	11.247	12.2695	13.29	14.31
4.30183	4.83956	5.37729	5.91502	6.45275	6.99	7.528
4.17933	4.70175	5.22416	5.74658	6.269	6.791	7.314
2.26895	2.55257	2.83619	3.11981	3.40343	3.687	3.971
2.66092	2.99354	3.32615	3.65877	3.99138	4.324	4.657
2.89523	3.25713	3.61904	3.98094	4.34284	4.705	5.067
2.2488	2.5299	2.811	3.0921	3.3732	3.654	3.935
2.53059	2.84691	3.16324	3.47956	3.79588	4.112	4.429
2.29441	2.58122	2.86802	3.15482	3.44162	3.728	4.015
3.29907	3.71146	4.12384	4.53623	4.94861	5.361	5.773
3.09663	3.48371	3.87078	4.25786	4.64494	5.032	5.419
3.27658	3.68615	4.09572	4.5053	4.91487	5.324	5.734
2.81192	3.16341	3.5149	3.86639	4.21788	4.569	4.921
3.41065	3.83698	4.26331	4.68964	5.11598	5.542	5.969
26.5232	29.8386	33.154	36.4694	39.7847	43.1	46.42
3.27055	3.67937	4.08819	4.49701	4.90583	5.315	5.723
3.35766	3.77737	4.19708	4.61678	5.03649	5.456	5.876
3.81283	4.28943	4.76604	5.24264	5.71924	6.196	6.672
3.57171	4.01817	4.46463	4.9111	5.35756	5.804	6.25
6.41146	7.21289	8.01432	8.81575	9.61719	10.42	11.22
7.03914	7.91904	8.79893	9.67882	10.5587	11.44	12.32
5.30346	5.96639	6.62933	7.29226	7.95519	8.618	9.281
6.9163	7.78083	8.64537	9.50991	10.3744	11.24	12.1
5.57709	6.27422	6.97136	7.66849	8.36563	9.063	9.76
5.14682	5.79017	6.43353	7.07688	7.72023	8.364	9.007
3.76624	4.23702	4.7078	5.17858	5.64936	6.12	6.591
5.35095	6.01982	6.68869	7.35755	8.02642	8.695	9.364
6.17723	6.94938	7.72154	8.49369	9.26584	10.04	10.81
4.80275	5.4031	6.00344	6.60379	7.20413	7.804	8.405
6.67831	7.5131	8.34789	9.18268	10.0175	10.85	11.69
4.29516	4.83205	5.36894	5.90584	6.44273	6.98	7.517
3.71868	4.18352	4.64835	5.11319	5.57802	6.043	6.508
4.84265	5.44799	6.05332	6.65865	7.26398	7.869	8.475
27.1998	30.5998	33.9998	37.3998	40.7998	44.2	47.6
6.1067	6.87004	7.63338	8.39672	9.16005	9.923	10.69
4.41876	4.97111	5.52345	6.0758	6.62814	7.18	7.733
22.2624	25.0452	27.828	30.6108	33.3937	36.18	38.96
3.96749	4.46343	4.95936	5.4553	5.95124	6.447	6.943
5.04473	5.67532	6.30591	6.9365	7.56709	8.198	8.828
9.55838	10.7532	11.948	13.1428	14.3376	15.53	16.73
5.30178	5.96451	6.62723	7.28995	7.95267	8.615	9.278
5.62276	6.3256	7.02845	7.73129	8.43414	9.137	9.84
5.61858	6.3209	7.02323	7.72555	8.42787	9.13	9.833
6.30879	7.09739	7.88599	8.67458	9.46318	10.25	11.04
6.52207	7.33733	8.15259	8.96785	9.78311	10.6	11.41
18.4686	20.7772	23.0858	25.3944	27.7029	30.01	32.32
18.9843	21.3573	23.7304	26.1034	28.4764	30.85	33.22
15.9996	17.9995	19.9995	21.9994	23.9994	26	28
18.5327	20.8492	23.1658	25.4824	27.799	30.12	32.43
15.8827	17.8681	19.8534	21.8387	23.8241	25.81	27.79
17.2436	19.399	21.5545	23.7099	25.8654	28.02	30.18
21.2339	23.8882	26.5424	29.1967	31.8509	34.51	37.16
25.0875	28.2234	31.3594	34.4953	37.6313	40.77	43.9
18.5677	20.8887	23.2096	25.5306	27.8515	30.17	32.49
21.0893	23.7255	26.3616	28.9978	31.634	34.27	36.91
22.2244	25.0024	27.7805	30.5585	33.3366	36.11	38.89
22.887	25.7479	28.6087	31.4696	34.3305	37.19	40.05
16.5629	18.6333	20.7037	22.774	24.8444	26.91	28.99
12.6486	14.2297	15.8107	17.3918	18.9729	20.55	22.14
10.7648	12.1104	13.456	14.8016	16.1472	17.49	18.84
14.5781	16.4004	18.2226	20.0449	21.8672	23.69	25.51
3.94189	4.43462	4.92736	5.4201	5.91283	6.406	6.898
5.47247	6.15653	6.84058	7.52464	8.2087	8.893	9.577
17.0789	19.2138	21.3487	23.4836	25.6184	27.75	29.89
8.93162	10.0481	11.1645	12.281	13.3974	14.51	15.63
24.9322	28.0487	31.1652	34.2817	37.3982	40.51	43.63
21.141	23.7837	26.4263	29.0689	31.7116	34.35	37
21.3169	23.9815	26.6461	29.3107	31.9753	34.64	37.3
15.8914	17.8779	19.8643	21.8507	23.8372	25.82	27.81
25.6462	28.852	32.0578	35.2636	38.4694	41.68	44.88
10.7859	12.1342	13.4824	14.8306	16.1789	17.53	18.88
11.2287	12.6322	14.0358	15.4394	16.843	18.25	19.65
17.7049	19.9181	22.1312	24.3443	26.5574	28.77	30.98
11.0928	12.4794	13.866	15.2526	16.6392	18.03	19.41
12.7422	14.335	15.9278	17.5206	19.1133	20.71	22.3
10.2482	11.5292	12.8102	14.0912	15.3722	16.65	17.93
2.77547	3.1224	3.46933	3.81627	4.1632	4.51	4.857
38.3698	43.166	47.9623	52.7585	57.5547	62.35	67.15
3.69819	4.16046	4.62273	5.08501	5.54728	6.01	6.472
2.71811	3.05787	3.39763	3.7374	4.07716	4.417	4.757
13.3937	15.0679	16.7421	18.4163	20.0905	21.76	23.44
3.71456	4.17888	4.6432	5.10752	5.57184	6.036	6.5
4.27476	4.8091	5.34345	5.8778	6.41214	6.946	7.481
5.34054	6.0081	6.67567	7.34324	8.01081	8.678	9.346
11.6715	13.1304	14.5894	16.0483	17.5073	18.97	20.43
5.32848	5.99454	6.6606	7.32666	7.99272	8.659	9.325
4.92895	5.54507	6.16119	6.77731	7.39343	8.01	8.626
3.21595	3.61794	4.01994	4.42193	4.82393	5.226	5.628
3.58619	4.03446	4.48273	4.931	5.37928	5.828	6.276
12.6302	14.209	15.7878	17.3666	18.9454	20.52	22.1
11.7777	13.2499	14.7221	16.1943	17.6665	19.14	20.61
10.8275	12.1809	13.5343	14.8877	16.2412	17.59	18.95
10.7509	12.0947	13.4386	14.7825	16.1263	17.47	18.81
10.6208	11.9484	13.276	14.6036	15.9312	17.26	18.59
10.0372	11.2919	12.5465	13.8012	15.0558	16.31	17.57
12.3983	13.9481	15.4978	17.0476	18.5974	20.15	21.7
11.611	13.0624	14.5137	15.9651	17.4165	18.87	20.32
6.59041	7.41421	8.23801	9.06181	9.88561	10.71	11.53
5.662	6.36975	7.0775	7.78525	8.493	9.201	9.909
6.16606	6.93681	7.70757	8.47833	9.24909	10.02	10.79
6.13146	6.89789	7.66432	8.43076	9.19719	9.964	10.73
5.56171	6.25692	6.95213	7.64735	8.34256	9.038	9.733
5.91475	6.6541	7.39344	8.13278	8.87213	9.611	10.35
27.1789	30.5762	33.9736	37.371	40.7683	44.17	47.56
21.2314	23.8854	26.5393	29.1932	31.8471	34.5	37.16
24.7236	27.8141	30.9045	33.995	37.0854	40.18	43.27
22.5478	25.3662	28.1847	31.0032	33.8217	36.64	39.46
16.7568	18.8514	20.946	23.0406	25.1351	27.23	29.32
15.4638	17.3968	19.3298	21.2628	23.1958	25.13	27.06
19.9309	22.4222	24.9136	27.4049	29.8963	32.39	34.88
7.37497	8.29683	9.21871	10.1406	11.0624	11.98	12.91
8.92905	10.0452	11.1613	12.2774	13.3936	14.51	15.63
4.98795	5.61144	6.23493	6.85843	7.48192	8.105	8.729
7.23535	8.13977	9.04418	9.9486	10.853	11.76	12.66
5.85183	6.58331	7.31478	8.04626	8.77774	9.509	10.24
5.07201	5.70601	6.34001	6.97402	7.60802	8.242	8.876
10.2115	11.488	12.7644	14.0408	15.3173	16.59	17.87
29.3094	32.973	36.6367	40.3004	43.9641	47.63	51.29
4.94554	5.56374	6.18193	6.80012	7.41832	8.037	8.655
15.4347	17.3641	19.2934	21.2228	23.1521	25.08	27.01
4.39289	4.942	5.49111	6.04022	6.58933	7.138	7.688
27.2727	30.6818	34.0909	37.4999	40.909	44.32	47.73
12.1418	13.6595	15.1772	16.6949	18.2126	19.73	21.25
14.9431	16.811	18.6789	20.5468	22.4147	24.28	26.15
16.5998	18.6747	20.7497	22.8247	24.8996	26.97	29.05
22.5196	25.3346	28.1496	30.9645	33.7795	36.59	39.41
15.763	17.7334	19.7038	21.6742	23.6445	25.61	27.59
21.4891	24.1752	26.8613	29.5475	32.2336	34.92	37.61
3.95127	4.44518	4.93909	5.433	5.92691	6.421	6.915
4.18474	4.70783	5.23093	5.75402	6.27711	6.8	7.323
3.95011	4.44387	4.93764	5.4314	5.92517	6.419	6.913
4.74077	5.33337	5.92597	6.51856	7.11116	7.704	8.296
4.91111	5.52499	6.13888	6.75277	7.36666	7.981	8.594
9.61102	10.8124	12.0138	13.2152	14.4165	15.62	16.82
7.59789	8.54763	9.49737	10.4471	11.3968	12.35	13.3
10.065	11.3231	12.5812	13.8393	15.0975	16.36	17.61
9.53102	10.7224	11.9138	13.1051	14.2965	15.49	16.68
5.44241	6.12271	6.80301	7.48332	8.16362	8.844	9.524
6.90613	7.7694	8.63266	9.49593	10.3592	11.22	12.09
22.8235	25.6764	28.5294	31.3823	34.2352	37.09	39.94
10.2568	11.5389	12.8209	14.103	15.3851	16.67	17.95
8.17897	9.20134	10.2237	11.2461	12.2685	13.29	14.31
5.74501	6.46314	7.18126	7.89939	8.61752	9.336	10.05
27.5541	30.9983	34.4426	37.8868	41.3311	44.78	48.22
9.33686	10.504	11.6711	12.8382	14.0053	15.17	16.34
15.6866	17.6474	19.6082	21.5691	23.5299	25.49	27.45
11.052	12.4335	13.815	15.1965	16.578	17.96	19.34
37.9388	42.6811	47.4235	52.1658	56.9081	61.65	66.39
13.3564	15.0259	16.6955	18.365	20.0346	21.7	23.37
4.34203	4.88478	5.42754	5.97029	6.51304	7.056	7.599
4.4973	5.05946	5.62162	6.18378	6.74595	7.308	7.87
19.038	21.4177	23.7974	26.1772	28.5569	30.94	33.32
5.57657	6.27364	6.97071	7.66778	8.36485	9.062	9.759
4.66794	5.25143	5.83492	6.41841	7.0019	7.585	8.169
6.84775	7.70372	8.55969	9.41566	10.2716	11.13	11.98
6.87955	7.73949	8.59944	9.45938	10.3193	11.18	12.04
4.02733	4.53075	5.03416	5.53758	6.04099	6.544	7.048
7.0291	7.90774	8.78638	9.66502	10.5437	11.42	12.3
8.44439	9.49994	10.5555	11.611	12.6666	13.72	14.78
8.12096	9.13608	10.1512	11.1663	12.1814	13.2	14.21
10.2267	11.505	12.7833	14.0617	15.34	16.62	17.9
8.37811	9.42537	10.4726	11.5199	12.5672	13.61	14.66
9.91112	11.15	12.3889	13.6278	14.8667	16.11	17.34
7.50415	8.44217	9.38019	10.3182	11.2562	12.19	13.13
7.7158	8.68028	9.64475	10.6092	11.5737	12.54	13.5
6.64208	7.47234	8.3026	9.13286	9.96311	10.79	11.62
10.5122	11.8262	13.1402	14.4542	15.7682	17.08	18.4
15.043	16.9234	18.8037	20.6841	22.5645	24.44	26.33
11.3456	12.7637	14.1819	15.6001	17.0183	18.44	19.85
31.6065	35.5573	39.5081	43.4589	47.4097	51.36	55.31
5.86584	6.59907	7.3323	8.06553	8.79876	9.532	10.27
6.30203	7.08979	7.87754	8.66529	9.45305	10.24	11.03
19.8564	22.3384	24.8205	27.3025	29.7846	32.27	34.75
7.20497	8.10559	9.00621	9.90683	10.8075	11.71	12.61
5.99709	6.74673	7.49637	8.246	8.99564	9.745	10.49
17.076	19.2105	21.345	23.4795	25.614	27.75	29.88
4.06171	4.56942	5.07714	5.58485	6.09256	6.6	7.108
9.33406	10.5008	11.6676	12.8343	14.0011	15.17	16.33
3.61205	4.06355	4.51506	4.96657	5.41807	5.87	6.321
12.7525	14.3466	15.9406	17.5347	19.1287	20.72	22.32
14.4412	16.2463	18.0515	19.8566	21.6618	23.47	25.27
11.9835	13.4815	14.9794	16.4774	17.9753	19.47	20.97
14.0218	15.7745	17.5273	19.28	21.0327	22.79	24.54
10.1191	11.384	12.6488	13.9137	15.1786	16.44	17.71
10.3313	11.6227	12.9141	14.2055	15.4969	16.79	18.08
9.46961	10.6533	11.837	13.0207	14.2044	15.39	16.57
2.96961	3.34082	3.71202	4.08322	4.45442	4.826	5.197
2.90893	3.27255	3.63616	3.99978	4.36339	4.727	5.091
26.7068	30.0451	33.3835	36.7218	40.0602	43.4	46.74
4.58831	5.16185	5.73539	6.30893	6.88247	7.456	8.03
3.46562	3.89882	4.33202	4.76522	5.19843	5.632	6.065
5.82708	6.55546	7.28384	8.01223	8.74061	9.469	10.2
2.92519	3.29084	3.65649	4.02214	4.38779	4.753	5.119
2.95024	3.31902	3.6878	4.05658	4.42536	4.794	5.163
17.0939	19.2307	21.3674	23.5041	25.6409	27.78	29.91
14.6476	16.4785	18.3095	20.1404	21.9714	23.8	25.63
10.8516	12.2081	13.5645	14.921	16.2774	17.63	18.99
12.5828	14.1557	15.7285	17.3014	18.8742	20.45	22.02
16.3086	18.3471	20.3857	22.4243	24.4629	26.5	28.54
9.72638	10.9422	12.158	13.3738	14.5896	15.81	17.02
10.812	12.1635	13.515	14.8666	16.2181	17.57	18.92
13.3782	15.0505	16.7228	18.395	20.0673	21.74	23.41
8.442	9.49725	10.5525	11.6077	12.663	13.72	14.77
9.7189	10.9338	12.1486	13.3635	14.5784	15.79	17.01
9.25576	10.4127	11.5697	12.7267	13.8836	15.04	16.2
14.534	16.3507	18.1674	19.9842	21.8009	23.62	25.43
8.77137	9.86779	10.9642	12.0606	13.1571	14.25	15.35
19.1388	21.5312	23.9235	26.3159	28.7082	31.1	33.49
18.9524	21.3214	23.6905	26.0595	28.4286	30.8	33.17
19.4026	21.8279	24.2533	26.6786	29.1039	31.53	33.95
13.8691	15.6027	17.3364	19.07	20.8036	22.54	24.27
16.2227	18.2505	20.2784	22.3062	24.334	26.36	28.39
16.7085	18.7971	20.8856	22.9742	25.0628	27.15	29.24
9.75487	10.9742	12.1936	13.4129	14.6323	15.85	17.07
8.03892	9.04379	10.0487	11.0535	12.0584	13.06	14.07
14.6463	16.4771	18.3079	20.1387	21.9695	23.8	25.63
14.3981	16.1979	17.9977	19.7974	21.5972	23.4	25.2
14.7739	16.6206	18.4673	20.3141	22.1608	24.01	25.85
8.54524	9.61339	10.6816	11.7497	12.8179	13.89	14.95
11.5611	13.0063	14.4514	15.8966	17.3417	18.79	20.23
9.7526	10.9717	12.1908	13.4098	14.6289	15.85	17.07
9.7991	11.024	12.2489	13.4738	14.6986	15.92	17.15
15.1577	17.0524	18.9471	20.8418	22.7365	24.63	26.53
17.1496	19.2932	21.4369	23.5806	25.7243	27.87	30.01
12.2627	13.7955	15.3284	16.8612	18.3941	19.93	21.46
9.15257	10.2966	11.4407	12.5848	13.7288	14.87	16.02
14.8505	16.7068	18.5632	20.4195	22.2758	24.13	25.99
14.1549	15.9242	17.6936	19.4629	21.2323	23	24.77
12.7313	14.3228	15.9142	17.5056	19.097	20.69	22.28
17.9795	20.2269	22.4744	24.7218	26.9692	29.22	31.46
4.87373	5.48295	6.09217	6.70138	7.3106	7.92	8.529
11.9409	13.4335	14.9262	16.4188	17.9114	19.4	20.9
16.2769	18.3115	20.3461	22.3807	24.4153	26.45	28.48
5.9829	6.73076	7.47862	8.22648	8.97434	9.722	10.47
4.67092	5.25478	5.83865	6.42251	7.00638	7.59	8.174
19.9926	22.4917	24.9908	27.4899	29.9889	32.49	34.99
8.58966	9.66337	10.7371	11.8108	12.8845	13.96	15.03
9.63422	10.8385	12.0428	13.2471	14.4513	15.66	16.86
9.8498	11.081	12.3123	13.5435	14.7747	16.01	17.24
9.82639	11.0547	12.283	13.5113	14.7396	15.97	17.2
9.76294	10.9833	12.2037	13.424	14.6444	15.86	17.09
15.1518	17.0458	18.9398	20.8337	22.7277	24.62	26.52
10.9228	12.2881	13.6535	15.0188	16.3842	17.75	19.11
8.61449	9.6913	10.7681	11.8449	12.9217	14	15.08
19.1935	21.5927	23.9919	26.391	28.7902	31.19	33.59
11.6714	13.1304	14.5893	16.0482	17.5072	18.97	20.43
4.69727	5.28442	5.87158	6.45874	7.0459	7.633	8.22
2.87069	3.22952	3.58836	3.94719	4.30603	4.665	5.024
10.6493	11.9804	13.3116	14.6428	15.9739	17.31	18.64
11.4715	12.9055	14.3394	15.7734	17.2073	18.64	20.08
7.56521	8.51087	9.45652	10.4022	11.3478	12.29	13.24
7.77393	8.74567	9.71741	10.6892	11.6609	12.63	13.6
8.62228	9.70007	10.7779	11.8556	12.9334	14.01	15.09
5.48177	6.16699	6.85222	7.53744	8.22266	8.908	9.593
15.8773	17.8619	19.8466	21.8313	23.8159	25.8	27.79
9.40154	10.5767	11.7519	12.9271	14.1023	15.28	16.45
9.32912	10.4953	11.6614	12.8275	13.9937	15.16	16.33
12.2439	13.7743	15.3048	16.8353	18.3658	19.9	21.43
3.78447	4.25753	4.73059	5.20365	5.67671	6.15	6.623
3.81344	4.29012	4.7668	5.24348	5.72016	6.197	6.674
4.5925	5.16656	5.74062	6.31468	6.88875	7.463	8.037
7.50514	8.44328	9.38143	10.3196	11.2577	12.2	13.13
7.07942	7.96435	8.84928	9.7342	10.6191	11.5	12.39
4.5116	5.07555	5.6395	6.20345	6.7674	7.331	7.895
10.9148	12.2792	13.6435	15.0079	16.3722	17.74	19.1
18.2216	20.4993	22.777	25.0547	27.3324	29.61	31.89
9.63826	10.843	12.0478	13.2526	14.4574	15.66	16.87
13.5369	15.229	16.9211	18.6133	20.3054	22	23.69
18.0799	20.3399	22.5999	24.8599	27.1199	29.38	31.64
16.7576	18.8523	20.947	23.0417	25.1364	27.23	29.33
10.4919	11.8034	13.1149	14.4264	15.7379	17.05	18.36
7.5503	8.49408	9.43787	10.3817	11.3254	12.27	13.21
6.24333	7.02375	7.80416	8.58458	9.365	10.15	10.93
7.24153	8.14672	9.05191	9.9571	10.8623	11.77	12.67
5.55973	6.2547	6.94967	7.64463	8.3396	9.035	9.73
19.5824	22.0302	24.478	26.9258	29.3736	31.82	34.27
9.40691	10.5828	11.7586	12.9345	14.1104	15.29	16.46
55.5441	62.4871	69.4301	76.3731	83.3161	90.26	97.2
7.65315	8.6098	9.56644	10.5231	11.4797	12.44	13.39
9.69761	10.9098	12.122	13.3342	14.5464	15.76	16.97
7.63816	8.59293	9.5477	10.5025	11.4572	12.41	13.37
8.29725	9.33441	10.3716	11.4087	12.4459	13.48	14.52
7.75021	8.71898	9.68776	10.6565	11.6253	12.59	13.56
14.2107	15.987	17.7634	19.5397	21.316	23.09	24.87
4.09683	4.60894	5.12104	5.63315	6.14525	6.657	7.169
43.0825	48.4678	53.8531	59.2385	64.6238	70.01	75.39
4.03869	4.54352	5.04836	5.55319	6.05803	6.563	7.068
3.41242	3.83897	4.26553	4.69208	5.11863	5.545	5.972
11.0021	12.3774	13.7527	15.1279	16.5032	17.88	19.25
6.01432	6.7661	7.51789	8.26968	9.02147	9.773	10.53
14.2043	15.9798	17.7554	19.5309	21.3064	23.08	24.86
6.68837	7.52441	8.36046	9.1965	10.0325	10.87	11.7
5.55219	6.24622	6.94024	7.63427	8.32829	9.022	9.716
5.03295	5.66207	6.29118	6.9203	7.54942	8.179	8.808
8.53924	9.60664	10.674	11.7415	12.8089	13.88	14.94
7.528	8.469	9.41	10.351	11.292	12.23	13.17
6.98074	7.85333	8.72592	9.59852	10.4711	11.34	12.22
1.26418	1.4222	1.58023	1.73825	1.89627	2.054	2.212
6.35066	7.14449	7.93832	8.73216	9.52599	10.32	11.11
10.2201	11.4976	12.7752	14.0527	15.3302	16.61	17.89
9.69991	10.9124	12.1249	13.3374	14.5499	15.76	16.97
10.5656	11.8863	13.207	14.5277	15.8484	17.17	18.49
12.9001	14.5126	16.1251	17.7376	19.3501	20.96	22.58
6.93964	7.80709	8.67455	9.542	10.4095	11.28	12.14
16.6054	18.6811	20.7567	22.8324	24.9081	26.98	29.06
11.4707	12.9045	14.3383	15.7722	17.206	18.64	20.07
7.96262	8.95795	9.95328	10.9486	11.9439	12.94	13.93
21.8403	24.5703	27.3003	30.0304	32.7604	35.49	38.22
21.6543	24.3611	27.0679	29.7747	32.4814	35.19	37.9
40.4679	45.5263	50.5848	55.6433	60.7018	65.76	70.82
25.1193	28.2592	31.3991	34.539	37.6789	40.82	43.96
2.07123	2.33013	2.58904	2.84794	3.10684	3.366	3.625
2.0211	2.27374	2.52637	2.77901	3.03165	3.284	3.537
4.49729	5.05945	5.62161	6.18377	6.74593	7.308	7.87
3.64044	4.0955	4.55055	5.00561	5.46066	5.916	6.371
8.7309	9.82226	10.9136	12.005	13.0963	14.19	15.28
1.80274	2.02808	2.25342	2.47877	2.70411	2.929	3.155
2.65122	2.98262	3.31403	3.64543	3.97683	4.308	4.64
21.0107	23.6371	26.2634	28.8897	31.5161	34.14	36.77
24.7853	27.8835	30.9816	34.0798	37.178	40.28	43.37
12.8951	14.5069	16.1188	17.7307	19.3426	20.95	22.57
12.4141	13.9659	15.5177	17.0694	18.6212	20.17	21.72
13.4862	15.172	16.8578	18.5436	20.2293	21.92	23.6
2.99985	3.37483	3.74981	4.12479	4.49977	4.875	5.25
6.99303	7.86716	8.74129	9.61542	10.4896	11.36	12.24
6.09729	6.85945	7.62161	8.38377	9.14594	9.908	10.67
5.85015	6.58142	7.31268	8.04395	8.77522	9.506	10.24
6.43956	7.2445	8.04945	8.85439	9.65933	10.46	11.27
7.10269	7.99053	8.87837	9.7662	10.654	11.54	12.43
7.06128	7.94393	8.82659	9.70925	10.5919	11.47	12.36
6.60352	7.42896	8.2544	9.07984	9.90528	10.73	11.56
6.62204	7.44979	8.27754	9.1053	9.93305	10.76	11.59
5.9969	6.74652	7.49613	8.24574	8.99536	9.745	10.49
11.8866	13.3724	14.8583	16.3441	17.8299	19.32	20.8
17.7117	19.9257	22.1397	24.3536	26.5676	28.78	31
16.7831	18.881	20.9789	23.0768	25.1747	27.27	29.37
11.8936	13.3803	14.8669	16.3536	17.8403	19.33	20.81
11.7123	13.1763	14.6404	16.1044	17.5684	19.03	20.5
15.3736	17.2954	19.2171	21.1388	23.0605	24.98	26.9
12.5594	14.1293	15.6992	17.2692	18.8391	20.41	21.98
13.7557	15.4752	17.1946	18.9141	20.6336	22.35	24.07
17.2528	19.4093	21.5659	23.7225	25.8791	28.04	30.19
21.7044	24.4174	27.1305	29.8435	32.5566	35.27	37.98
16.4487	18.5048	20.5609	22.6169	24.673	26.73	28.79
20.4356	22.99	25.5445	28.0989	30.6534	33.21	35.76
5.41456	6.09138	6.7682	7.44502	8.12184	8.799	9.475
8.63855	9.71837	10.7982	11.878	12.9578	14.04	15.12
7.11936	8.00928	8.8992	9.78912	10.679	11.57	12.46
10.3418	11.6345	12.9272	14.2199	15.5126	16.81	18.1
8.13018	9.14645	10.1627	11.179	12.1953	13.21	14.23
7.90279	8.89064	9.87849	10.8663	11.8542	12.84	13.83
8.49608	9.55809	10.6201	11.6821	12.7441	13.81	14.87
5.20588	5.85662	6.50736	7.15809	7.80883	8.46	9.11
7.48567	8.42138	9.35709	10.2928	11.2285	12.16	13.1
8.49561	9.55756	10.6195	11.6815	12.7434	13.81	14.87
9.01143	10.1379	11.2643	12.3907	13.5171	14.64	15.77
11.3498	12.7685	14.1872	15.6059	17.0247	18.44	19.86
23.4185	26.3459	29.2732	32.2005	35.1278	38.06	40.98
6.25324	7.0349	7.81655	8.59821	9.37986	10.16	10.94
9.34714	10.5155	11.6839	12.8523	14.0207	15.19	16.36
8.77728	9.87444	10.9716	12.0688	13.1659	14.26	15.36
15.3133	17.2275	19.1417	21.0558	22.97	24.88	26.8
4.23771	4.76742	5.29713	5.82685	6.35656	6.886	7.416
5.80317	6.52857	7.25396	7.97936	8.70475	9.43	10.16
4.20202	4.72728	5.25253	5.77778	6.30304	6.828	7.354
4.84208	5.44734	6.0526	6.65786	7.26311	7.868	8.474
6.1273	6.89321	7.65912	8.42504	9.19095	9.957	10.72
6.98091	7.85352	8.72614	9.59875	10.4714	11.34	12.22
6.03242	6.78647	7.54053	8.29458	9.04863	9.803	10.56
5.2224	5.8752	6.52799	7.18079	7.83359	8.486	9.139
7.6893	8.65047	9.61163	10.5728	11.534	12.5	13.46
5.14059	5.78317	6.42574	7.06831	7.71089	8.353	8.996
6.3281	7.11911	7.91012	8.70113	9.49215	10.28	11.07
2.80865	3.15973	3.51081	3.86189	4.21298	4.564	4.915
8.73463	9.82646	10.9183	12.0101	13.1019	14.19	15.29
12.4656	14.0238	15.5819	17.1401	18.6983	20.26	21.81
14.7977	16.6475	18.4972	20.3469	22.1966	24.05	25.9
12.9369	14.554	16.1711	17.7882	19.4053	21.02	22.64
5.78173	6.50445	7.22716	7.94988	8.67259	9.395	10.12
7.78702	8.7604	9.73378	10.7072	11.6805	12.65	13.63
8.39895	9.44882	10.4987	11.5486	12.5984	13.65	14.7
8.20897	9.23509	10.2612	11.2873	12.3135	13.34	14.37
5.06085	5.69346	6.32607	6.95867	7.59128	8.224	8.856
8.22673	9.25507	10.2834	11.3117	12.3401	13.37	14.4
7.6256	8.5788	9.532	10.4852	11.4384	12.39	13.34
7.48885	8.42495	9.36106	10.2972	11.2333	12.17	13.11
6.2663	7.04959	7.83288	8.61617	9.39946	10.18	10.97
5.59864	6.29847	6.9983	7.69813	8.39795	9.098	9.798
7.89462	8.88145	9.86828	10.8551	11.8419	12.83	13.82
7.99704	8.99668	9.99631	10.9959	11.9956	13	13.99
11.1296	12.5208	13.912	15.3032	16.6944	18.09	19.48
10.4672	11.7756	13.084	14.3924	15.7008	17.01	18.32
10.6692	12.0029	13.3365	14.6702	16.0038	17.34	18.67
9.05837	10.1907	11.323	12.4553	13.5875	14.72	15.85
12.2078	13.7338	15.2598	16.7858	18.3118	19.84	21.36
17.4275	19.6059	21.7844	23.9628	26.1412	28.32	30.5
7.11924	8.00914	8.89905	9.78895	10.6789	11.57	12.46
13.8342	15.5634	17.2927	19.022	20.7512	22.48	24.21
10.7915	12.1404	13.4894	14.8383	16.1872	17.54	18.89
9.33487	10.5017	11.6686	12.8354	14.0023	15.17	16.34
23.5652	26.5109	29.4565	32.4022	35.3478	38.29	41.24
19.0852	21.4709	23.8565	26.2422	28.6278	31.01	33.4
19.9818	22.4796	24.9773	27.475	29.9728	32.47	34.97
13.6789	15.3887	17.0986	18.8085	20.5183	22.23	23.94
16.7674	18.8633	20.9592	23.0551	25.1511	27.25	29.34
16.4104	18.4618	20.5131	22.5644	24.6157	26.67	28.72
13.8129	15.5395	17.2661	18.9927	20.7194	22.45	24.17
14.6507	16.482	18.3133	20.1447	21.976	23.81	25.64
13.2126	14.8641	16.5157	18.1673	19.8188	21.47	23.12
13.6834	15.3939	17.1043	18.8147	20.5251	22.24	23.95
9.92896	11.1701	12.4112	13.6523	14.8934	16.13	17.38
12.0923	13.6038	15.1154	16.6269	18.1384	19.65	21.16
10.8491	12.2052	13.5613	14.9175	16.2736	17.63	18.99
14.5881	16.4116	18.2351	20.0586	21.8821	23.71	25.53
14.3218	16.112	17.9022	19.6925	21.4827	23.27	25.06
14.3306	16.1219	17.9132	19.7045	21.4959	23.29	25.08
9.71346	10.9276	12.1418	13.356	14.5702	15.78	17
9.77439	10.9962	12.218	13.4398	14.6616	15.88	17.11
19.7227	22.1881	24.6534	27.1187	29.5841	32.05	34.51
17.9909	20.2397	22.4886	24.7374	26.9863	29.24	31.48
18.5395	20.8569	23.1743	25.4918	27.8092	30.13	32.44
15.9558	17.9503	19.9448	21.9393	23.9338	25.93	27.92
19.548	21.9915	24.435	26.8785	29.322	31.77	34.21
12.6516	14.233	15.8145	17.3959	18.9774	20.56	22.14
16.1033	18.1162	20.1291	22.142	24.1549	26.17	28.18
13.1266	14.7674	16.4082	18.0491	19.6899	21.33	22.97
7.7668	8.73765	9.7085	10.6794	11.6502	12.62	13.59
12.0366	13.5412	15.0458	16.5504	18.055	19.56	21.06
6.93217	7.79869	8.66521	9.53173	10.3983	11.26	12.13
5.5428	6.23565	6.9285	7.62135	8.3142	9.007	9.7
4.82156	5.42426	6.02696	6.62965	7.23235	7.835	8.438
6.60006	7.42507	8.25008	9.07509	9.90009	10.73	11.55
13.2671	14.9255	16.5839	18.2423	19.9007	21.56	23.22
12.8153	14.4173	16.0192	17.6211	19.223	20.82	22.43
7.50668	8.44501	9.38335	10.3217	11.26	12.2	13.14
15.0542	16.936	18.8178	20.6996	22.5813	24.46	26.34
14.8858	16.7465	18.6073	20.468	22.3287	24.19	26.05
16.0417	18.0469	20.0521	22.0573	24.0625	26.07	28.07
4.79349	5.39268	5.99187	6.59105	7.19024	7.789	8.389
5.19804	5.84779	6.49754	7.1473	7.79705	8.447	9.097
4.94498	5.5631	6.18122	6.79935	7.41747	8.036	8.654
4.64511	5.22575	5.80638	6.38702	6.96766	7.548	8.129
4.69455	5.28137	5.86819	6.45501	7.04183	7.629	8.215
13.5191	15.2089	16.8988	18.5887	20.2786	21.97	23.66
12.9903	14.6141	16.2379	17.8616	19.4854	21.11	22.73
12.4584	14.0157	15.573	17.1303	18.6876	20.25	21.8
10.6861	12.0219	13.3577	14.6934	16.0292	17.36	18.7
7.6985	8.66081	9.62312	10.5854	11.5477	12.51	13.47
7.07085	7.95471	8.83857	9.72242	10.6063	11.49	12.37
4.42865	4.98223	5.53582	6.0894	6.64298	7.197	7.75
9.13383	10.2756	11.4173	12.559	13.7008	14.84	15.98
6.31976	7.10973	7.8997	8.68967	9.47964	10.27	11.06
13.6652	15.3733	17.0814	18.7896	20.4977	22.21	23.91
6.95585	7.82533	8.69481	9.56429	10.4338	11.3	12.17
15.8411	17.8212	19.8013	21.7815	23.7616	25.74	27.72
1.11246	1.25152	1.39057	1.52963	1.66869	1.808	1.947
2.11526	2.37967	2.64407	2.90848	3.17289	3.437	3.702
1.1713	1.31772	1.46413	1.61054	1.75695	1.903	2.05
3.63556	4.09001	4.54446	4.9989	5.45335	5.908	6.362
2.62989	2.95863	3.28737	3.6161	3.94484	4.274	4.602
1.1291	1.27024	1.41138	1.55252	1.69366	1.835	1.976
23.4853	26.421	29.3566	32.2923	35.2279	38.16	41.1
23.3104	26.2242	29.138	32.0518	34.9656	37.88	40.79
30.2659	34.0491	37.8324	41.6156	45.3988	49.18	52.97
25.8336	29.0628	32.292	35.5212	38.7504	41.98	45.21
22.5726	25.3941	28.2157	31.0373	33.8589	36.68	39.5
21.8779	24.6126	27.3474	30.0821	32.8168	35.55	38.29
35.0953	39.4823	43.8692	48.2561	52.643	57.03	61.42
22.027	24.7804	27.5338	30.2872	33.0406	35.79	38.55
9.67071	10.8795	12.0884	13.2972	14.5061	15.71	16.92
20.7762	23.3732	25.9703	28.5673	31.1643	33.76	36.36
20.3777	22.9249	25.4721	28.0193	30.5665	33.11	35.66
13.0498	14.6811	16.3123	17.9435	19.5748	21.21	22.84
13.0747	14.709	16.3433	17.9777	19.612	21.25	22.88
6.20694	6.98281	7.75868	8.53455	9.31042	10.09	10.86
3.38568	3.80889	4.2321	4.65531	5.07852	5.502	5.925
2.91781	3.28254	3.64727	4.012	4.37672	4.741	5.106
2.0635	2.32144	2.57937	2.83731	3.09525	3.353	3.611
12.0679	13.5763	15.0848	16.5933	18.1018	19.61	21.12
8.99912	10.124	11.2489	12.3738	13.4987	14.62	15.75
3.48867	3.92476	4.36084	4.79692	5.23301	5.669	6.105
7.31957	8.23452	9.14946	10.0644	10.9794	11.89	12.81
9.43349	10.6127	11.7919	12.9711	14.1502	15.33	16.51
9.58326	10.7812	11.9791	13.177	14.3749	15.57	16.77
9.62692	10.8303	12.0336	13.237	14.4404	15.64	16.85
7.35564	8.27509	9.19455	10.114	11.0335	11.95	12.87
9.6666	10.8749	12.0832	13.2916	14.4999	15.71	16.92
10.8484	12.2045	13.5605	14.9166	16.2726	17.63	18.98
10.7272	12.0681	13.409	14.7499	16.0908	17.43	18.77
3.04207	3.42232	3.80258	4.18284	4.5631	4.943	5.324
9.54459	10.7377	11.9307	13.1238	14.3169	15.51	16.7
4.37729	4.92445	5.47161	6.01877	6.56593	7.113	7.66
3.72188	4.18712	4.65235	5.11759	5.58282	6.048	6.513
7.96573	8.96145	9.95717	10.9529	11.9486	12.94	13.94
10.7812	12.1289	13.4765	14.8242	16.1719	17.52	18.87
15.0384	16.9182	18.798	20.6778	22.5576	24.44	26.32
10.1061	11.3694	12.6327	13.8959	15.1592	16.42	17.69
12.5503	14.1191	15.6878	17.2566	18.8254	20.39	21.96
10.2825	11.5678	12.8531	14.1384	15.4237	16.71	17.99
6.20785	6.98383	7.75981	8.53579	9.31177	10.09	10.86
6.85963	7.71709	8.57454	9.432	10.2895	11.15	12
6.89574	7.75771	8.61967	9.48164	10.3436	11.21	12.07
2.70068	3.03826	3.37585	3.71343	4.05102	4.389	4.726
2.40591	2.70664	3.00738	3.30812	3.60886	3.91	4.21
2.65151	2.98295	3.31439	3.64582	3.97726	4.309	4.64
17.9832	20.2311	22.479	24.7269	26.9748	29.22	31.47
2.89964	3.26209	3.62454	3.987	4.34945	4.712	5.074
3.43706	3.86669	4.29632	4.72596	5.15559	5.585	6.015
3.14224	3.53502	3.9278	4.32058	4.71336	5.106	5.499
21.6237	24.3266	27.0296	29.7326	32.4355	35.14	37.84
20.6691	23.2527	25.8364	28.42	31.0037	33.59	36.17
20.3983	22.948	25.4978	28.0476	30.5974	33.15	35.7
20.346	22.8893	25.4325	27.9758	30.519	33.06	35.61
20.7222	23.3125	25.9027	28.493	31.0833	33.67	36.26
21.2948	23.9566	26.6185	29.2803	31.9422	34.6	37.27
11.8477	13.3286	14.8096	16.2905	17.7715	19.25	20.73
11.75	13.2187	14.6874	16.1562	17.6249	19.09	20.56
12.5049	14.0681	15.6312	17.1943	18.7574	20.32	21.88
5.96364	6.70909	7.45455	8.2	8.94546	9.691	10.44
9.27994	10.4399	11.5999	12.7599	13.9199	15.08	16.24
10.0322	11.2863	12.5403	13.7943	15.0484	16.3	17.56
9.35125	10.5202	11.6891	12.858	14.0269	15.2	16.36
11.0922	12.4787	13.8653	15.2518	16.6383	18.02	19.41
4.70025	5.28779	5.87532	6.46285	7.05038	7.638	8.225
23.9851	26.9832	29.9814	32.9795	35.9776	38.98	41.97
17.9795	20.2269	22.4743	24.7217	26.9692	29.22	31.46
24.2484	27.2794	30.3104	33.3415	36.3725	39.4	42.43
9.12354	10.264	11.4044	12.5449	13.6853	14.83	15.97
16.3841	18.4321	20.4802	22.5282	24.5762	26.62	28.67
14.7438	16.5868	18.4298	20.2728	22.1157	23.96	25.8
7.27975	8.18971	9.09968	10.0097	10.9196	11.83	12.74
6.82634	7.67963	8.53292	9.38621	10.2395	11.09	11.95
6.17289	6.9445	7.71611	8.48772	9.25933	10.03	10.8
7.4979	8.43514	9.37238	10.3096	11.2469	12.18	13.12
7.43988	8.36987	9.29985	10.2298	11.1598	12.09	13.02
30.7308	34.5721	38.4135	42.2548	46.0962	49.94	53.78
27.7103	31.1741	34.6379	38.1016	41.5654	45.03	48.49
25.2938	28.4556	31.6173	34.779	37.9407	41.1	44.26
10.0487	11.3048	12.5609	13.817	15.0731	16.33	17.59
11.0012	12.3764	13.7515	15.1267	16.5019	17.88	19.25
9.5899	10.7886	11.9874	13.1861	14.3848	15.58	16.78
9.79046	11.0143	12.2381	13.4619	14.6857	15.91	17.13
8.63498	9.71435	10.7937	11.8731	12.9525	14.03	15.11
10.6827	12.018	13.3533	14.6887	16.024	17.36	18.69
11.816	13.293	14.77	16.247	17.724	19.2	20.68
5.14224	5.78502	6.4278	7.07058	7.71336	8.356	8.999
9.2866	10.4474	11.6083	12.7691	13.9299	15.09	16.25
9.3458	10.514	11.6822	12.8505	14.0187	15.19	16.36
14.2191	15.9965	17.7739	19.5513	21.3287	23.11	24.88
7.83844	8.81825	9.79806	10.7779	11.7577	12.74	13.72
6.42747	7.23091	8.03434	8.83778	9.64121	10.44	11.25
6.78157	7.62927	8.47696	9.32466	10.1724	11.02	11.87
6.01254	6.7641	7.51567	8.26724	9.0188	9.77	10.52
2.34546	2.63864	2.93182	3.22501	3.51819	3.811	4.105
2.02834	2.28189	2.53543	2.78897	3.04251	3.296	3.55
3.82964	4.30834	4.78705	5.26575	5.74446	6.223	6.702
4.83415	5.43842	6.04269	6.64696	7.25123	7.855	8.46
3.80695	4.28282	4.75869	5.23455	5.71042	6.186	6.662
19.5149	21.9542	24.3936	26.8329	29.2723	31.71	34.15
19.7849	22.258	24.7311	27.2042	29.6774	32.15	34.62
21.6563	24.3633	27.0704	29.7774	32.4845	35.19	37.9
21.0438	23.6743	26.3048	28.9353	31.5657	34.2	36.83
8.61159	9.68804	10.7645	11.8409	12.9174	13.99	15.07
7.80439	8.77994	9.75549	10.731	11.7066	12.68	13.66
8.59907	9.67395	10.7488	11.8237	12.8986	13.97	15.05
6.19614	6.97066	7.74517	8.51969	9.29421	10.07	10.84
8.20852	9.23459	10.2607	11.2867	12.3128	13.34	14.36
7.79208	8.76609	9.7401	10.7141	11.6881	12.66	13.64
6.31965	7.10961	7.89956	8.68952	9.47948	10.27	11.06
5.73907	6.45646	7.17384	7.89123	8.60861	9.326	10.04
5.42802	6.10652	6.78502	7.46353	8.14203	8.821	9.499
20.3113	22.8503	25.3892	27.9281	30.467	33.01	35.54
17.8226	20.0504	22.2782	24.506	26.7338	28.96	31.19
21.0938	23.7305	26.3673	29.004	31.6407	34.28	36.91
19.1703	21.5665	23.9628	26.3591	28.7554	31.15	33.55
17.3477	19.5162	21.6847	23.8531	26.0216	28.19	30.36
17.9145	20.1538	22.3931	24.6324	26.8717	29.11	31.35
9.17736	10.3245	11.4717	12.6189	13.766	14.91	16.06
13.5532	15.2474	16.9415	18.6357	20.3298	22.02	23.72
8.90594	10.0192	11.1324	12.2457	13.3589	14.47	15.59
8.59734	9.672	10.7467	11.8213	12.896	13.97	15.05
13.2337	14.8879	16.5421	18.1963	19.8505	21.5	23.16
11.2269	12.6302	14.0336	15.437	16.8403	18.24	19.65
10.1399	11.4074	12.6748	13.9423	15.2098	16.48	17.74
7.96722	8.96313	9.95903	10.9549	11.9508	12.95	13.94
8.61688	9.69399	10.7711	11.8482	12.9253	14	15.08
6.73318	7.57482	8.41647	9.25812	10.0998	10.94	11.78
6.5065	7.31982	8.13313	8.94644	9.75975	10.57	11.39
6.22426	7.00229	7.78032	8.55835	9.33639	10.11	10.89
29.4752	33.1596	36.844	40.5285	44.2129	47.9	51.58
26.326	29.6168	32.9075	36.1983	39.489	42.78	46.07
20.5382	23.1054	25.6727	28.24	30.8072	33.37	35.94
18.6598	20.9922	23.3247	25.6572	27.9896	30.32	32.65
19.7162	22.1808	24.6453	27.1098	29.5744	32.04	34.5
22.3619	25.1572	27.9524	30.7476	33.5429	36.34	39.13
13.2029	14.8533	16.5036	18.154	19.8043	21.45	23.11
13.3781	15.0504	16.7227	18.3949	20.0672	21.74	23.41
12.8369	14.4415	16.0461	17.6507	19.2553	20.86	22.46
4.11528	4.62969	5.1441	5.6585	6.17291	6.687	7.202
11.7437	13.2117	14.6797	16.1476	17.6156	19.08	20.55
12.0239	13.5269	15.0299	16.5329	18.0359	19.54	21.04
13.4719	15.1559	16.8399	18.5238	20.2078	21.89	23.58
13.6741	15.3834	17.0926	18.8019	20.5111	22.22	23.93
9.9781	11.2254	12.4726	13.7199	14.9672	16.21	17.46
4.36031	4.90535	5.45039	5.99543	6.54047	7.086	7.631
10.5765	11.8985	13.2206	14.5426	15.8647	17.19	18.51
5.87259	6.60666	7.34074	8.07481	8.80889	9.543	10.28
3.20361	3.60406	4.00451	4.40496	4.80541	5.206	5.606
5.15152	5.79545	6.43939	7.08333	7.72727	8.371	9.015
4.51528	5.07969	5.6441	6.20851	6.77292	7.337	7.902
3.28935	3.70052	4.11168	4.52285	4.93402	5.345	5.756
11.4658	12.899	14.3323	15.7655	17.1987	18.63	20.07
11.989	13.4877	14.9863	16.4849	17.9836	19.48	20.98
10.9971	12.3717	13.7463	15.121	16.4956	17.87	19.24
15.0844	16.9699	18.8555	20.741	22.6266	24.51	26.4
15.464	17.397	19.33	21.263	23.196	25.13	27.06
7.54455	8.48761	9.43068	10.3738	11.3168	12.26	13.2
4.90654	5.51985	6.13317	6.74649	7.3598	7.973	8.586
8.80074	9.90083	11.0009	12.101	13.2011	14.3	15.4
9.99901	11.2489	12.4988	13.7486	14.9985	16.25	17.5
7.37051	8.29183	9.21314	10.1345	11.0558	11.98	12.9
6.25317	7.03482	7.81647	8.59811	9.37976	10.16	10.94
4.94139	5.55906	6.17674	6.79441	7.41209	8.03	8.647
5.35803	6.02778	6.69754	7.36729	8.03704	8.707	9.377
4.71636	5.30591	5.89545	6.485	7.07454	7.664	8.254
5.31433	5.97862	6.64291	7.30721	7.9715	8.636	9.3
4.27478	4.80913	5.34348	5.87782	6.41217	6.947	7.481
4.45343	5.01011	5.56679	6.12347	6.68014	7.237	7.793
4.41508	4.96696	5.51885	6.07073	6.62262	7.175	7.726
4.12458	4.64015	5.15573	5.6713	6.18687	6.702	7.218
5.19623	5.84576	6.49529	7.14482	7.79435	8.444	9.093
18.1556	20.4251	22.6945	24.964	27.2335	29.5	31.77
9.88049	11.1156	12.3506	13.5857	14.8207	16.06	17.29
4.5694	5.14058	5.71175	6.28293	6.85411	7.425	7.996
22.0514	24.8078	27.5642	30.3207	33.0771	35.83	38.59
22.3199	25.1099	27.8999	30.6898	33.4798	36.27	39.06
22.2204	24.9979	27.7754	30.553	33.3305	36.11	38.89
9.42905	10.6077	11.7863	12.9649	14.1436	15.32	16.5
34.2982	38.5854	42.8727	47.16	51.4472	55.73	60.02
21.1501	23.7939	26.4376	29.0814	31.7251	34.37	37.01
22.3514	25.1454	27.9393	30.7332	33.5271	36.32	39.12
26.6993	30.0367	33.3741	36.7115	40.0489	43.39	46.72
23.1941	26.0934	28.9926	31.8919	34.7911	37.69	40.59
26.1969	29.4715	32.7461	36.0207	39.2953	42.57	45.84
26.1546	29.424	32.6933	35.9626	39.232	42.5	45.77
18.3901	20.6888	22.9876	25.2864	27.5851	29.88	32.18
16.2966	18.3336	20.3707	22.4078	24.4449	26.48	28.52
20.3657	22.9114	25.4571	28.0028	30.5485	33.09	35.64
22.9503	25.8191	28.6879	31.5566	34.4254	37.29	40.16
19.1677	21.5637	23.9597	26.3556	28.7516	31.15	33.54
11.5011	12.9387	14.3764	15.814	17.2516	18.69	20.13
9.95028	11.1941	12.4379	13.6816	14.9254	16.17	17.41
5.06764	5.7011	6.33456	6.96801	7.60147	8.235	8.868
6.11313	6.87727	7.64141	8.40555	9.16969	9.934	10.7
6.88197	7.74222	8.60247	9.46272	10.323	11.18	12.04
5.62565	6.32885	7.03206	7.73526	8.43847	9.142	9.845
7.34499	8.26311	9.18124	10.0994	11.0175	11.94	12.85
5.4765	6.16106	6.84563	7.53019	8.21475	8.899	9.584
6.96423	7.83476	8.70529	9.57582	10.4463	11.32	12.19
5.52218	6.21246	6.90273	7.593	8.28328	8.974	9.664
6.8704	7.72921	8.58801	9.44681	10.3056	11.16	12.02
8.03465	9.03898	10.0433	11.0476	12.052	13.06	14.06
8.31344	9.35262	10.3918	11.431	12.4702	13.51	14.55
6.38303	7.18091	7.97879	8.77666	9.57454	10.37	11.17
6.60355	7.42899	8.25444	9.07988	9.90532	10.73	11.56
14.3747	16.1716	17.9684	19.7653	21.5621	23.36	25.16
16.3145	18.3539	20.3932	22.4325	24.4718	26.51	28.55
13.1186	14.7584	16.3982	18.038	19.6778	21.32	22.96
10.0292	11.2829	12.5365	13.7902	15.0438	16.3	17.55
5.81356	6.54025	7.26695	7.99364	8.72034	9.447	10.17
6.09567	6.85763	7.61959	8.38155	9.14351	9.905	10.67
16.928	19.044	21.16	23.276	25.392	27.51	29.62
17.6922	19.9037	22.1152	24.3267	26.5383	28.75	30.96
12.0815	13.5917	15.1019	16.6121	18.1223	19.63	21.14
16.1191	18.134	20.1489	22.1638	24.1787	26.19	28.21
6.27004	7.0538	7.83755	8.62131	9.40506	10.19	10.97
5.36794	6.03893	6.70992	7.38091	8.05191	8.723	9.394
15.4947	17.4315	19.3684	21.3052	23.242	25.18	27.12
31.8903	35.8766	39.8629	43.8492	47.8355	51.82	55.81
15.7362	17.7032	19.6702	21.6372	23.6042	25.57	27.54
21.9586	24.7034	27.4482	30.1931	32.9379	35.68	38.43
7.4936	8.4303	9.367	10.3037	11.2404	12.18	13.11
8.41089	9.46225	10.5136	11.565	12.6163	13.67	14.72
14.6069	16.4328	18.2586	20.0845	21.9103	23.74	25.56
15.8886	17.8747	19.8608	21.8468	23.8329	25.82	27.81
9.26453	10.4226	11.5807	12.7387	13.8968	15.05	16.21
15.2953	17.2072	19.1191	21.031	22.9429	24.85	26.77
16.7373	18.8295	20.9216	23.0138	25.106	27.2	29.29
19.6231	22.076	24.5289	26.9818	29.4347	31.89	34.34
15.1801	17.0777	18.9752	20.8727	22.7702	24.67	26.57
17.3638	19.5343	21.7048	23.8753	26.0458	28.22	30.39
14.4635	16.2714	18.0793	19.8873	21.6952	23.5	25.31
9.94752	11.191	12.4344	13.6778	14.9213	16.16	17.41
5.54966	6.24337	6.93707	7.63078	8.32449	9.018	9.712
5.99651	6.74608	7.49564	8.2452	8.99477	9.744	10.49
7.08277	7.96812	8.85346	9.73881	10.6242	11.51	12.39
15.4097	17.3359	19.2621	21.1883	23.1145	25.04	26.97
17.2112	19.3626	21.514	23.6654	25.8168	27.97	30.12
10.9845	12.3575	13.7306	15.1037	16.4767	17.85	19.22
1.37544	1.54737	1.7193	1.89123	2.06316	2.235	2.407
19.0662	21.4494	23.8327	26.216	28.5992	30.98	33.37
18.1635	20.4339	22.7044	24.9748	27.2452	29.52	31.79
20.7503	23.3441	25.9379	28.5317	31.1255	33.72	36.31
16.8228	18.9257	21.0285	23.1314	25.2342	27.34	29.44
13.002	14.6273	16.2525	17.8778	19.503	21.13	22.75
9.29767	10.4599	11.6221	12.7843	13.9465	15.11	16.27
15.2928	17.2044	19.1161	21.0277	22.9393	24.85	26.76
8.33788	9.38012	10.4224	11.4646	12.5068	13.55	14.59
10.7532	12.0974	13.4415	14.7857	16.1298	17.47	18.82
16.8255	18.9287	21.0319	23.1351	25.2383	27.34	29.44
12.918	14.5327	16.1475	17.7622	19.377	20.99	22.61
6.02683	6.78019	7.53354	8.2869	9.04025	9.794	10.55
6.6549	7.48677	8.31863	9.15049	9.98236	10.81	11.65
5.6667	6.37504	7.08338	7.79172	8.50005	9.208	9.917
5.28664	5.94747	6.6083	7.26913	7.92996	8.591	9.252
6.67566	7.51012	8.34458	9.17904	10.0135	10.85	11.68
15.3776	17.2998	19.222	21.1442	23.0664	24.99	26.91
15.0971	16.9842	18.8714	20.7585	22.6456	24.53	26.42
17.3744	19.5462	21.718	23.8898	26.0616	28.23	30.41
17.3442	19.5122	21.6803	23.8483	26.0163	28.18	30.35
21.6018	24.3021	27.0023	29.7025	32.4027	35.1	37.8
17.7041	19.9171	22.1301	24.3431	26.5561	28.77	30.98
17.7795	20.0019	22.2243	24.4468	26.6692	28.89	31.11
19.8242	22.3022	24.7802	27.2582	29.7362	32.21	34.69
18.0549	20.3117	22.5686	24.8255	27.0823	29.34	31.6
4.22755	4.756	5.28444	5.81289	6.34133	6.87	7.398
4.74089	5.33351	5.92612	6.51873	7.11134	7.704	8.297
5.09135	5.72777	6.36418	7.0006	7.63702	8.273	8.91
4.65696	5.23908	5.8212	6.40332	6.98544	7.568	8.15
4.14525	4.66341	5.18157	5.69972	6.21788	6.736	7.254
4.46507	5.0232	5.58134	6.13947	6.6976	7.256	7.814
3.65005	4.10631	4.56257	5.01882	5.47508	5.931	6.388
4.52167	5.08688	5.65209	6.2173	6.78251	7.348	7.913
8.76017	9.8552	10.9502	12.0452	13.1403	14.24	15.33
6.66128	7.49394	8.3266	9.15926	9.99192	10.82	11.66
5.60524	6.3059	7.00655	7.70721	8.40786	9.109	9.809
10.9502	12.3189	13.6877	15.0565	16.4252	17.79	19.16
5.58652	6.28483	6.98315	7.68146	8.37977	9.078	9.776
33.4598	37.6422	41.8247	46.0072	50.1897	54.37	58.55
12.5019	14.0646	15.6274	17.1901	18.7528	20.32	21.88
8.72405	9.81456	10.9051	11.9956	13.0861	14.18	15.27
6.47118	7.28008	8.08898	8.89787	9.70677	10.52	11.32
13.699	15.4114	17.1237	18.8361	20.5485	22.26	23.97
6.28885	7.07496	7.86106	8.64717	9.43328	10.22	11.01
23.808	26.784	29.76	32.736	35.712	38.69	41.66
19.2669	21.6753	24.0836	26.492	28.9004	31.31	33.72
14.7835	16.6314	18.4794	20.3273	22.1752	24.02	25.87
17.7488	19.9674	22.186	24.4046	26.6233	28.84	31.06
14.799	16.6489	18.4988	20.3487	22.1986	24.05	25.9
4.16261	4.68294	5.20327	5.72359	6.24392	6.764	7.285
9.77214	10.9937	12.2152	13.4367	14.6582	15.88	17.1
5.25849	5.9158	6.57311	7.23042	7.88773	8.545	9.202
8.3827	9.43054	10.4784	11.5262	12.5741	13.62	14.67
4.27968	4.81464	5.3496	5.88456	6.41952	6.954	7.489
8.12226	9.13755	10.1528	11.1681	12.1834	13.2	14.21
8.65848	9.74079	10.8231	11.9054	12.9877	14.07	15.15
7.0602	7.94273	8.82526	9.70778	10.5903	11.47	12.36
10.7662	12.112	13.4578	14.8036	16.1493	17.5	18.84
10.941	12.3087	13.6763	15.0439	16.4115	17.78	19.15
12.2289	13.7575	15.2861	16.8148	18.3434	19.87	21.4
8.44905	9.50518	10.5613	11.6174	12.6736	13.73	14.79
8.35348	9.39766	10.4418	11.486	12.5302	13.57	14.62
10.9769	12.3491	13.7212	15.0933	16.4654	17.84	19.21
4.86421	5.47224	6.08027	6.68829	7.29632	7.904	8.512
7.2049	8.10551	9.00613	9.90674	10.8074	11.71	12.61
3.72724	4.19314	4.65905	5.12495	5.59085	6.057	6.523
7.37813	8.3004	9.22267	10.1449	11.0672	11.99	12.91
15.8652	17.8484	19.8315	21.8147	23.7978	25.78	27.76
16.4986	18.5609	20.6232	22.6855	24.7479	26.81	28.87
16.3946	18.444	20.4933	22.5426	24.592	26.64	28.69
19.6641	22.1221	24.5801	27.0381	29.4961	31.95	34.41
9.88683	11.1227	12.3585	13.5944	14.8302	16.07	17.3
15.7941	17.7683	19.7426	21.7169	23.6911	25.67	27.64
12.9561	14.5756	16.1951	17.8146	19.4341	21.05	22.67
11.2484	12.6545	14.0605	15.4666	16.8726	18.28	19.68
9.10316	10.2411	11.379	12.5168	13.6547	14.79	15.93
18.6986	21.0359	23.3733	25.7106	28.0479	30.39	32.72
12.2471	13.7779	15.3088	16.8397	18.3706	19.9	21.43
3.81036	4.28666	4.76295	5.23925	5.71554	6.192	6.668
16.9159	19.0303	21.1448	23.2593	25.3738	27.49	29.6
12.4752	14.0346	15.594	17.1534	18.7128	20.27	21.83
15.5108	17.4496	19.3885	21.3273	23.2662	25.2	27.14
12.9892	14.6129	16.2366	17.8602	19.4839	21.11	22.73
6.68537	7.52104	8.35671	9.19238	10.0281	10.86	11.7
18.554	20.8732	23.1924	25.5117	27.8309	30.15	32.47
6.90893	7.77255	8.63617	9.49979	10.3634	11.23	12.09
5.16181	5.80704	6.45226	7.09749	7.74272	8.388	9.033
9.96666	11.2125	12.4583	13.7042	14.95	16.2	17.44
9.39991	10.5749	11.7499	12.9249	14.0999	15.27	16.45
5.17396	5.82071	6.46745	7.1142	7.76094	8.408	9.054
10.9186	12.2835	13.6483	15.0131	16.378	17.74	19.11
2.00691	2.25778	2.50864	2.7595	3.01037	3.261	3.512
11.9678	13.4638	14.9598	16.4557	17.9517	19.45	20.94
3.15291	3.54703	3.94114	4.33526	4.72937	5.123	5.518
1.50138	1.68906	1.87673	2.0644	2.25208	2.44	2.627
2.29779	2.58501	2.87224	3.15946	3.44668	3.734	4.021
1.4048	1.5804	1.756	1.9316	2.1072	2.283	2.458
8.0732	9.08235	10.0915	11.1006	12.1098	13.12	14.13
8.61064	9.68697	10.7633	11.8396	12.916	13.99	15.07
19.3537	21.7729	24.1921	26.6113	29.0306	31.45	33.87
16.1091	18.1228	20.1364	22.1501	24.1637	26.18	28.19
6.64896	7.48008	8.3112	9.14232	9.97344	10.8	11.64
9.02162	10.1493	11.277	12.4047	13.5324	14.66	15.79
16.9444	19.0625	21.1805	23.2986	25.4166	27.53	29.65
13.9939	15.7431	17.4923	19.2416	20.9908	22.74	24.49
5.63095	6.33482	7.03869	7.74256	8.44643	9.15	9.854
6.06674	6.82508	7.58342	8.34176	9.10011	9.858	10.62
7.55035	8.49414	9.43793	10.3817	11.3255	12.27	13.21
6.80072	7.65081	8.5009	9.351	10.2011	11.05	11.9
8.12638	9.14217	10.158	11.1738	12.1896	13.21	14.22
6.55774	7.37745	8.19717	9.01689	9.8366	10.66	11.48
6.11823	6.88301	7.64779	8.41257	9.17735	9.942	10.71
9.39442	10.5687	11.743	12.9173	14.0916	15.27	16.44
10.7184	12.0582	13.398	14.7379	16.0777	17.42	18.76
9.18534	10.3335	11.4817	12.6298	13.778	14.93	16.07
10.5491	11.8678	13.1864	14.505	15.8237	17.14	18.46
19.635	22.0894	24.5437	26.9981	29.4525	31.91	34.36
11.2518	12.6583	14.0647	15.4712	16.8777	18.28	19.69
13.1325	14.774	16.4156	18.0571	19.6987	21.34	22.98
4.74186	5.3346	5.92733	6.52006	7.1128	7.706	8.298
6.61339	7.44007	8.26674	9.09342	9.92009	10.75	11.57
25.3521	28.5211	31.6901	34.8591	38.0281	41.2	44.37
20.109	22.6226	25.1362	27.6498	30.1635	32.68	35.19
16.3065	18.3448	20.3832	22.4215	24.4598	26.5	28.54
17.9	20.1374	22.3749	24.6124	26.8499	29.09	31.32
20.2547	22.7865	25.3183	27.8501	30.382	32.91	35.45
21.7029	24.4157	27.1286	29.8415	32.5543	35.27	37.98
7.70703	8.67041	9.63378	10.5972	11.5605	12.52	13.49
8.91271	10.0268	11.1409	12.255	13.3691	14.48	15.6
6.90767	7.77113	8.63459	9.49805	10.3615	11.23	12.09
7.65085	8.60721	9.56357	10.5199	11.4763	12.43	13.39
8.20332	9.22874	10.2542	11.2796	12.305	13.33	14.36
7.04992	7.93116	8.8124	9.69364	10.5749	11.46	12.34
7.30958	8.22327	9.13697	10.0507	10.9644	11.88	12.79
6.84042	7.69547	8.55052	9.40557	10.2606	11.12	11.97
23.3181	26.2329	29.1476	32.0624	34.9771	37.89	40.81
32.9707	37.092	41.2133	45.3347	49.456	53.58	57.7
23.99	26.9888	29.9875	32.9863	35.9851	38.98	41.98
18.8266	21.1799	23.5333	25.8866	28.2399	30.59	32.95
27.3395	30.7569	34.1743	37.5918	41.0092	44.43	47.84
40.4911	45.5525	50.6139	55.6753	60.7367	65.8	70.86
42.9206	48.2856	53.6507	59.0158	64.3808	69.75	75.11
25.7732	28.9949	32.2165	35.4382	38.6598	41.88	45.1
36.5456	41.1138	45.682	50.2502	54.8184	59.39	63.95
13.9851	15.7332	17.4813	19.2295	20.9776	22.73	24.47
13.1301	14.7713	16.4126	18.0538	19.6951	21.34	22.98
16.2053	18.2309	20.2566	22.2823	24.3079	26.33	28.36
12.957	14.5766	16.1963	17.8159	19.4355	21.06	22.67
11.8012	13.2763	14.7515	16.2266	17.7018	19.18	20.65
11.5563	13.0009	14.4454	15.8899	17.3345	18.78	20.22
12.8012	14.4013	16.0015	17.6016	19.2018	20.8	22.4
14.168	15.939	17.7099	19.4809	21.2519	23.02	24.79
14.2658	16.049	17.8323	19.6155	21.3987	23.18	24.97
7.72992	8.69616	9.6624	10.6286	11.5949	12.56	13.53
7.3439	8.26189	9.17987	10.0979	11.0159	11.93	12.85
13.9161	15.6556	17.3951	19.1346	20.8741	22.61	24.35
4.99304	5.61717	6.2413	6.86544	7.48957	8.114	8.738
5.32156	5.98676	6.65195	7.31715	7.98234	8.648	9.313
8.16217	9.18244	10.2027	11.223	12.2433	13.26	14.28
7.45134	8.38276	9.31418	10.2456	11.177	12.11	13.04
4.81468	5.41652	6.01835	6.62019	7.22203	7.824	8.426
5.841	6.57112	7.30125	8.03137	8.76149	9.492	10.22
7.13599	8.02798	8.91998	9.81198	10.704	11.6	12.49
24.147	27.1653	30.1837	33.2021	36.2204	39.24	42.26
25.1047	28.2428	31.3809	34.519	37.6571	40.8	43.93
20.8202	23.4228	26.0253	28.6278	31.2304	33.83	36.44
4.77238	5.36892	5.96547	6.56202	7.15856	7.755	8.352
30.0558	33.8128	37.5697	41.3267	45.0837	48.84	52.6
17.0017	19.1269	21.2522	23.3774	25.5026	27.63	29.75
17.4256	19.6038	21.782	23.9602	26.1384	28.32	30.49
25.3384	28.5057	31.6731	34.8404	38.0077	41.17	44.34
16.3787	18.4261	20.4734	22.5207	24.5681	26.62	28.66
11.0728	12.4569	13.841	15.2251	16.6092	17.99	19.38
13.0571	14.6892	16.3213	17.9535	19.5856	21.22	22.85
3.39438	3.81868	4.24297	4.66727	5.09157	5.516	5.94
17.3642	19.5347	21.7052	23.8757	26.0462	28.22	30.39
16.9175	19.0322	21.1469	23.2616	25.3763	27.49	29.61
18.7609	21.106	23.4511	25.7962	28.1413	30.49	32.83
10.7284	12.0695	13.4106	14.7516	16.0927	17.43	18.77
5.53406	6.22581	6.91757	7.60933	8.30108	8.993	9.685
3.92556	4.41626	4.90695	5.39765	5.88834	6.379	6.87
4.97536	5.59728	6.2192	6.84112	7.46304	8.085	8.707
6.71713	7.55677	8.39641	9.23605	10.0757	10.92	11.76
9.34466	10.5127	11.6808	12.8489	14.017	15.19	16.35
8.58211	9.65487	10.7276	11.8004	12.8732	13.95	15.02
9.52652	10.7173	11.9082	13.099	14.2898	15.48	16.67
5.98853	6.7371	7.48567	8.23424	8.9828	9.731	10.48
8.04275	9.04809	10.0534	11.0588	12.0641	13.07	14.07
1.48431	1.66985	1.85538	2.04092	2.22646	2.412	2.598
15.3891	17.3127	19.2364	21.16	23.0836	25.01	26.93
18.0941	20.3559	22.6176	24.8794	27.1412	29.4	31.66
14.2651	16.0482	17.8313	19.6145	21.3976	23.18	24.96
11.9853	13.4835	14.9817	16.4798	17.978	19.48	20.97
14.9212	16.7864	18.6515	20.5167	22.3818	24.25	26.11
11.8032	13.2786	14.754	16.2294	17.7048	19.18	20.66
6.26156	7.04425	7.82695	8.60964	9.39234	10.18	10.96
4.5219	5.08714	5.65238	6.21762	6.78286	7.348	7.913
6.21067	6.98701	7.76334	8.53968	9.31601	10.09	10.87
6.15048	6.91929	7.68809	8.4569	9.22571	9.995	10.76
3.73805	4.20531	4.67257	5.13982	5.60708	6.074	6.542
11.903	13.3909	14.8787	16.3666	17.8545	19.34	20.83
4.45968	5.01714	5.57461	6.13207	6.68953	7.247	7.804
5.52273	6.21307	6.90341	7.59375	8.28409	8.974	9.665
11.4166	12.8437	14.2708	15.6979	17.125	18.55	19.98
6.68147	7.51666	8.35184	9.18703	10.0222	10.86	11.69
23.3529	26.272	29.1911	32.1102	35.0293	37.95	40.87
27.0039	30.3794	33.7548	37.1303	40.5058	43.88	47.26
36.2791	40.814	45.3489	49.8838	54.4186	58.95	63.49
34.5627	38.8831	43.2034	47.5237	51.8441	56.16	60.48
11.0263	12.4045	13.7828	15.1611	16.5394	17.92	19.3
33.3645	37.5351	41.7056	45.8762	50.0468	54.22	58.39
31.5855	35.5337	39.4819	43.4301	47.3783	51.33	55.27
11.2474	12.6533	14.0592	15.4651	16.871	18.28	19.68
13.1235	14.7639	16.4043	18.0448	19.6852	21.33	22.97
40.3269	45.3677	50.4086	55.4494	60.4903	65.53	70.57
12.6996	14.287	15.8745	17.4619	19.0494	20.64	22.22
7.19127	8.09017	8.98908	9.88799	10.7869	11.69	12.58
8.08698	9.09785	10.1087	11.1196	12.1305	13.14	14.15
10.3544	11.6487	12.943	14.2373	15.5316	16.83	18.12
8.96643	10.0872	11.208	12.3288	13.4496	14.57	15.69
15.2405	17.1455	19.0506	20.9557	22.8607	24.77	26.67
14.2498	16.031	17.8122	19.5935	21.3747	23.16	24.94
11.6598	13.1173	14.5747	16.0322	17.4897	18.95	20.4
11.39	12.8137	14.2374	15.6612	17.0849	18.51	19.93
17.1998	19.3497	21.4997	23.6497	25.7996	27.95	30.1
10.8169	12.169	13.5211	14.8732	16.2253	17.58	18.93
13.2634	14.9214	16.5793	18.2372	19.8952	21.55	23.21
5.60854	6.30961	7.01068	7.71175	8.41282	9.114	9.815
7.52841	8.46947	9.41052	10.3516	11.2926	12.23	13.17
12.549	14.1176	15.6863	17.2549	18.8235	20.39	21.96
4.82608	5.42934	6.0326	6.63586	7.23912	7.842	8.446
11.0334	12.4126	13.7917	15.1709	16.5501	17.93	19.31
13.6505	15.3569	17.0632	18.7695	20.4758	22.18	23.89
9.98466	11.2327	12.4808	13.7289	14.977	16.23	17.47
11.8158	13.2928	14.7698	16.2468	17.7237	19.2	20.68
11.0666	12.4499	13.8332	15.2165	16.5998	17.98	19.37
15.9181	17.9079	19.8977	21.8874	23.8772	25.87	27.86
46.7164	52.5559	58.3955	64.235	70.0746	75.91	81.75
17.6742	19.8835	22.0928	24.3021	26.5113	28.72	30.93
12.759	14.3539	15.9487	17.5436	19.1385	20.73	22.33
7.4009	8.32601	9.25112	10.1762	11.1013	12.03	12.95
7.08093	7.96605	8.85116	9.73628	10.6214	11.51	12.39
8.00901	9.01014	10.0113	11.0124	12.0135	13.01	14.02
6.28339	7.06881	7.85424	8.63966	9.42508	10.21	11
5.28643	5.94724	6.60804	7.26885	7.92965	8.59	9.251
4.83481	5.43917	6.04352	6.64787	7.25222	7.857	8.461
5.37695	6.04907	6.72119	7.3933	8.06542	8.738	9.41
13.4737	15.1579	16.8421	18.5263	20.2105	21.89	23.58
4.22219	4.74996	5.27773	5.8055	6.33328	6.861	7.389
9.70798	10.9215	12.135	13.3485	14.562	15.78	16.99
11.148	12.5415	13.935	15.3285	16.722	18.12	19.51
38.5052	43.3183	48.1315	52.9446	57.7578	62.57	67.38
12.4602	14.0177	15.5752	17.1327	18.6903	20.25	21.81
14.7347	16.5765	18.4183	20.2602	22.102	23.94	25.79
12.7509	14.3447	15.9386	17.5324	19.1263	20.72	22.31
17.856	20.088	22.32	24.552	26.784	29.02	31.25
9.33068	10.497	11.6634	12.8297	13.996	15.16	16.33
8.22897	9.25759	10.2862	11.3148	12.3435	13.37	14.4
10.2025	11.4778	12.7532	14.0285	15.3038	16.58	17.85
2.73134	3.07276	3.41417	3.75559	4.09701	4.438	4.78
4.38951	4.9382	5.48689	6.03558	6.58427	7.133	7.682
4.34615	4.88942	5.43269	5.97596	6.51923	7.062	7.606
5.16498	5.8106	6.45623	7.10185	7.74747	8.393	9.039
2.09333	2.355	2.61666	2.87833	3.14	3.402	3.663
7.28037	8.19042	9.10046	10.0105	10.9206	11.83	12.74
7.7832	8.7561	9.729	10.7019	11.6748	12.65	13.62
7.26716	8.17556	9.08395	9.99235	10.9007	11.81	12.72
5.11433	5.75362	6.39291	7.0322	7.67149	8.311	8.95
5.22958	5.88328	6.53698	7.19068	7.84438	8.498	9.152
6.86336	7.72127	8.57919	9.43711	10.295	11.15	12.01
8.83939	9.94431	11.0492	12.1542	13.2591	14.36	15.47
7.75478	8.72412	9.69347	10.6628	11.6322	12.6	13.57
8.64914	9.73028	10.8114	11.8926	12.9737	14.05	15.14
7.23692	8.14154	9.04616	9.95077	10.8554	11.76	12.66
21.5874	24.2859	26.9843	29.6827	32.3812	35.08	37.78
19.0122	21.3887	23.7652	26.1418	28.5183	30.89	33.27
22.3601	25.1551	27.9501	30.7451	33.5401	36.34	39.13
21.8241	24.5521	27.2801	30.0081	32.7361	35.46	38.19
8.06135	9.06901	10.0767	11.0844	12.092	13.1	14.11
20.3485	22.8921	25.4356	27.9792	30.5227	33.07	35.61
10.3244	11.6149	12.9054	14.196	15.4865	16.78	18.07
0.567833	0.638812	0.709791	0.78077	0.851749	0.9227	0.9937
9.68238	10.8927	12.103	13.3133	14.5236	15.73	16.94
5.88892	6.62504	7.36116	8.09727	8.83339	9.569	10.31
6.64909	7.48022	8.31136	9.14249	9.97363	10.8	11.64
6.72418	7.5647	8.40523	9.24575	10.0863	10.93	11.77
14.379	16.1764	17.9738	19.7712	21.5686	23.37	25.16
11.2531	12.6597	14.0663	15.473	16.8796	18.29	19.69
2.50891	2.82253	3.13614	3.44975	3.76337	4.077	4.391
2.5586	2.87842	3.19825	3.51807	3.83789	4.158	4.478
2.8558	3.21278	3.56976	3.92673	4.28371	4.641	4.998
3.14163	3.53434	3.92704	4.31974	4.71245	5.105	5.498
3.03925	3.41915	3.79906	4.17896	4.55887	4.939	5.319
3.16849	3.56455	3.96061	4.35667	4.75273	5.149	5.545
4.19117	4.71506	5.23896	5.76285	6.28675	6.811	7.335
5.30749	5.97092	6.63436	7.29779	7.96123	8.625	9.288
1.59238	1.79142	1.99047	2.18952	2.38857	2.588	2.787
6.51857	7.33339	8.14821	8.96303	9.77785	10.59	11.41
9.92426	11.1648	12.4053	13.6459	14.8864	16.13	17.37
25.8567	29.0887	32.3208	35.5529	38.785	42.02	45.25
39.3463	44.2646	49.1829	54.1012	59.0195	63.94	68.86
26.0332	29.2873	32.5415	35.7956	39.0497	42.3	45.56
7.52345	8.46388	9.40431	10.3447	11.2852	12.23	13.17
9.65897	10.8663	12.0737	13.2811	14.4885	15.7	16.9
9.23894	10.3938	11.5487	12.7035	13.8584	15.01	16.17
7.09964	7.98709	8.87455	9.762	10.6495	11.54	12.42
8.94088	10.0585	11.1761	12.2937	13.4113	14.53	15.65
8.94082	10.0584	11.176	12.2936	13.4112	14.53	15.65
9.37547	10.5474	11.7193	12.8913	14.0632	15.24	16.41
10.1051	11.3683	12.6314	13.8946	15.1577	16.42	17.68
5.79939	6.52431	7.24923	7.97416	8.69908	9.424	10.15
17.5162	19.7058	21.8953	24.0848	26.2744	28.46	30.65
11.0589	12.4413	13.8237	15.206	16.5884	17.97	19.35
6.79117	7.64007	8.48896	9.33786	10.1868	11.04	11.88
7.05509	7.93697	8.81886	9.70074	10.5826	11.46	12.35
15.1786	17.0759	18.9733	20.8706	22.7679	24.67	26.56
19.6493	22.1055	24.5616	27.0178	29.474	31.93	34.39
12.7945	14.3938	15.9932	17.5925	19.1918	20.79	22.39
10.7543	12.0985	13.4428	14.7871	16.1314	17.48	18.82
16.1888	18.2124	20.236	22.2596	24.2832	26.31	28.33
50.7921	57.1411	63.4901	69.8391	76.1881	82.54	88.89
9.9599	11.2049	12.4499	13.6949	14.9398	16.18	17.43
5.30787	5.97135	6.63484	7.29832	7.96181	8.625	9.289
5.10548	5.74367	6.38185	7.02004	7.65822	8.296	8.935
5.72312	6.43851	7.1539	7.86929	8.58468	9.3	10.02
6.9138	7.77802	8.64224	9.50647	10.3707	11.23	12.1
6.07265	6.83173	7.59081	8.34989	9.10897	9.868	10.63
9.67194	10.8809	12.0899	13.2989	14.5079	15.72	16.93
11.5003	12.9379	14.3754	15.813	17.2505	18.69	20.13
6.6027	7.42803	8.25337	9.07871	9.90404	10.73	11.55
6.58355	7.40649	8.22943	9.05238	9.87532	10.7	11.52
9.14335	10.2863	11.4292	12.5721	13.715	14.86	16
7.17017	8.06644	8.96271	9.85898	10.7552	11.65	12.55
9.25829	10.4156	11.5729	12.7302	13.8874	15.04	16.2
13.2514	14.9078	16.5642	18.2206	19.877	21.53	23.19
9.64723	10.8531	12.059	13.2649	14.4708	15.68	16.88
11.1424	12.5353	13.9281	15.3209	16.7137	18.11	19.5
2.34	2.6325	2.925	3.2175	3.51	3.803	4.095
32.8222	36.925	41.0278	45.1305	49.2333	53.34	57.44
3.95562	4.45007	4.94452	5.43897	5.93342	6.428	6.922
7.31793	8.23267	9.14741	10.0621	10.9769	11.89	12.81
12.9033	14.5163	16.1292	17.7421	19.355	20.97	22.58
13.4879	15.1739	16.8599	18.5459	20.2319	21.92	23.6
25.228	28.3815	31.535	34.6885	37.842	41	44.15
10.4282	11.7318	13.0353	14.3388	15.6424	16.95	18.25
10.9138	12.2781	13.6423	15.0065	16.3707	17.73	19.1
5.33027	5.99655	6.66283	7.32912	7.9954	8.662	9.328
11.3875	12.8109	14.2344	15.6578	17.0813	18.5	19.93
9.56565	10.7614	11.9571	13.1528	14.3485	15.54	16.74
7.92071	8.9108	9.90088	10.891	11.8811	12.87	13.86
10.8607	12.2183	13.5759	14.9335	16.2911	17.65	19.01
9.8063	11.0321	12.2579	13.4837	14.7094	15.94	17.16
6.86924	7.7279	8.58656	9.44521	10.3039	11.16	12.02
10.3696	11.6658	12.962	14.2583	15.5545	16.85	18.15
17.4907	19.6771	21.8634	24.0498	26.2361	28.42	30.61
17.0487	19.1798	21.3109	23.442	25.5731	27.7	29.84
12.8119	14.4133	16.0148	17.6163	19.2178	20.82	22.42
25.2051	28.3557	31.5064	34.657	37.8076	40.96	44.11
22.4157	25.2177	28.0196	30.8216	33.6236	36.43	39.23
19.2609	21.6685	24.0761	26.4837	28.8913	31.3	33.71
23.7548	26.7242	29.6935	32.6629	35.6322	38.6	41.57
25.8602	29.0927	32.3252	35.5578	38.7903	42.02	45.26
15.7512	17.7201	19.689	21.6579	23.6267	25.6	27.56
25.5646	28.7602	31.9558	35.1513	38.3469	41.54	44.74
14.764	16.6095	18.455	20.3005	22.146	23.99	25.84
14.8596	16.7171	18.5746	20.432	22.2895	24.15	26
3.37822	3.8005	4.22278	4.64506	5.06733	5.49	5.912
21.1919	23.8408	26.4898	29.1388	31.7878	34.44	37.09
13.8405	15.5706	17.3006	19.0307	20.7608	22.49	24.22
3.48658	3.9224	4.35822	4.79404	5.22986	5.666	6.102
5.66118	6.36883	7.07648	7.78412	8.49177	9.199	9.907
9.91046	11.1493	12.3881	13.6269	14.8657	16.1	17.34
11.524	12.9645	14.405	15.8455	17.286	18.73	20.17
8.88011	9.99012	11.1001	12.2101	13.3202	14.43	15.54
11.3229	12.7382	14.1536	15.569	16.9843	18.4	19.82
18.0133	20.265	22.5166	24.7683	27.02	29.27	31.52
5.26478	5.92288	6.58098	7.23908	7.89718	8.555	9.213
4.11265	4.62673	5.14081	5.65489	6.16897	6.683	7.197
3.99974	4.49971	4.99968	5.49964	5.99961	6.5	7
3.79071	4.26455	4.73839	5.21223	5.68607	6.16	6.634
3.93082	4.42217	4.91353	5.40488	5.89623	6.388	6.879
4.69873	5.28607	5.87341	6.46075	7.0481	7.635	8.223
7.76328	8.73369	9.7041	10.6745	11.6449	12.62	13.59
5.20685	5.85771	6.50856	7.15942	7.81028	8.461	9.112
9.3157	10.4802	11.6446	12.8091	13.9735	15.14	16.3
19.0294	21.408	23.7867	26.1654	28.5441	30.92	33.3
17.3764	19.5485	21.7205	23.8926	26.0646	28.24	30.41
16.8854	18.9961	21.1068	23.2175	25.3281	27.44	29.55
3.27738	3.68706	4.09673	4.5064	4.91608	5.326	5.735
19.6377	22.0924	24.5471	27.0018	29.4565	31.91	34.37
6.00407	6.75457	7.50508	8.25559	9.0061	9.757	10.51
16.5553	18.6247	20.6941	22.7635	24.8329	26.9	28.97
27.1024	30.4902	33.878	37.2658	40.6536	44.04	47.43
5.69984	6.41233	7.12481	7.83729	8.54977	9.262	9.975
9.37979	10.5523	11.7247	12.8972	14.0697	15.24	16.41
8.88655	9.99736	11.1082	12.219	13.3298	14.44	15.55
8.90861	10.0222	11.1358	12.2493	13.3629	14.48	15.59
13.3387	15.006	16.6733	18.3407	20.008	21.68	23.34
12.584	14.157	15.73	17.303	18.876	20.45	22.02
17.6131	19.8147	22.0164	24.218	26.4197	28.62	30.82
15.5535	17.4977	19.4418	21.386	23.3302	25.27	27.22
12.4311	13.985	15.5389	17.0927	18.6466	20.2	21.75
9.62221	10.825	12.0278	13.2305	14.4333	15.64	16.84
2.33905	2.63144	2.92382	3.2162	3.50858	3.801	4.093
10.4704	11.7792	13.088	14.3967	15.7055	17.01	18.32
7.93759	8.92979	9.92199	10.9142	11.9064	12.9	13.89
14.4246	16.2277	18.0308	19.8339	21.6369	23.44	25.24
3.66877	4.12736	4.58596	5.04456	5.50315	5.962	6.42
14.037	15.7916	17.5462	19.3008	21.0555	22.81	24.56
12.7599	14.3548	15.9498	17.5448	19.1398	20.73	22.33
12.1985	13.7233	15.2481	16.7729	18.2977	19.82	21.35
10.3667	11.6625	12.9584	14.2542	15.55	16.85	18.14
10.8545	12.2114	13.5682	14.925	16.2818	17.64	19
10.2674	11.5508	12.8342	14.1176	15.401	16.68	17.97
12.0043	13.5049	15.0054	16.5059	18.0065	19.51	21.01
13.4984	15.1857	16.8731	18.5604	20.2477	21.93	23.62
8.35613	9.40064	10.4452	11.4897	12.5342	13.58	14.62
13.7331	15.4497	17.1663	18.883	20.5996	22.32	24.03
10.872	12.231	13.59	14.949	16.308	17.67	19.03
10.3538	11.6481	12.9423	14.2365	15.5308	16.82	18.12
15.0013	16.8765	18.7516	20.6268	22.5019	24.38	26.25
4.21657	4.74364	5.27072	5.79779	6.32486	6.852	7.379
10.4833	11.7938	13.1042	14.4146	15.725	17.04	18.35
4.23346	4.76265	5.29183	5.82101	6.3502	6.879	7.409
11.4194	12.8468	14.2742	15.7016	17.129	18.56	19.98
6.15663	6.92621	7.69578	8.46536	9.23494	10	10.77
5.61155	6.31299	7.01444	7.71588	8.41733	9.119	9.82
8.48893	9.55005	10.6112	11.6723	12.7334	13.79	14.86
11.2229	12.6257	14.0286	15.4315	16.8343	18.24	19.64
14.9008	16.7634	18.626	20.4886	22.3512	24.21	26.08
5.14916	5.7928	6.43645	7.08009	7.72373	8.367	9.011
15.3593	17.2792	19.1991	21.119	23.0389	24.96	26.88
9.11474	10.2541	11.3934	12.5328	13.6721	14.81	15.95
20.1758	22.6978	25.2198	27.7418	30.2638	32.79	35.31
17.8285	20.0571	22.2857	24.5142	26.7428	28.97	31.2
14.3137	16.1029	17.8921	19.6813	21.4706	23.26	25.05
19.0702	21.454	23.8378	26.2215	28.6053	30.99	33.37
22.3548	25.1492	27.9435	30.7379	33.5323	36.33	39.12
8.3797	9.42716	10.4746	11.5221	12.5696	13.62	14.66
9.35371	10.5229	11.6921	12.8614	14.0306	15.2	16.37
7.23706	8.14169	9.04632	9.95096	10.8556	11.76	12.66
7.6061	8.55686	9.50762	10.4584	11.4091	12.36	13.31
6.68031	7.51535	8.35039	9.18543	10.0205	10.86	11.69
6.90949	7.77318	8.63686	9.50055	10.3642	11.23	12.09
7.47565	8.41011	9.34456	10.279	11.2135	12.15	13.08
9.66458	10.8727	12.0807	13.2888	14.4969	15.7	16.91
7.35588	8.27537	9.19485	10.1143	11.0338	11.95	12.87
12.7042	14.2922	15.8802	17.4682	19.0562	20.64	22.23
9.55539	10.7498	11.9442	13.1387	14.3331	15.53	16.72
5.98583	6.73406	7.48229	8.23052	8.97875	9.727	10.48
11.2434	12.6489	14.0543	15.4597	16.8651	18.27	19.68
2.72846	3.06952	3.41058	3.75163	4.09269	4.434	4.775
7.85089	8.83226	9.81362	10.795	11.7763	12.76	13.74
10.5752	11.897	13.2189	14.5408	15.8627	17.18	18.51
3.76368	4.23414	4.7046	5.17506	5.64552	6.116	6.586
2.93484	3.3017	3.66855	4.03541	4.40226	4.769	5.136
7.59873	8.54857	9.49842	10.4483	11.3981	12.35	13.3
9.0461	10.1769	11.3076	12.4384	13.5692	14.7	15.83
5.65483	6.36168	7.06854	7.77539	8.48224	9.189	9.896
6.74388	7.58686	8.42985	9.27283	10.1158	10.96	11.8
12.399	13.9489	15.4988	17.0487	18.5986	20.15	21.7
9.90789	11.1464	12.3849	13.6233	14.8618	16.1	17.34
7.55946	8.50439	9.44932	10.3943	11.3392	12.28	13.23
10.0254	11.2786	12.5318	13.7849	15.0381	16.29	17.54
13.3259	14.9916	16.6573	18.3231	19.9888	21.65	23.32
21.2928	23.9544	26.616	29.2776	31.9392	34.6	37.26
13.4658	15.149	16.8322	18.5155	20.1987	21.88	23.57
9.07016	10.2039	11.3377	12.4715	13.6052	14.74	15.87
8.1236	9.13904	10.1545	11.1699	12.1854	13.2	14.22
10.6388	11.9686	13.2985	14.6283	15.9581	17.29	18.62
9.75667	10.9763	12.1958	13.4154	14.635	15.85	17.07
11.0983	12.4856	13.8729	15.2602	16.6475	18.03	19.42
11.1657	12.5614	13.9571	15.3529	16.7486	18.14	19.54
19.38	21.8025	24.225	26.6475	29.07	31.49	33.91
24.2295	27.2581	30.2868	33.3155	36.3442	39.37	42.4
13.2782	14.938	16.5977	18.2575	19.9173	21.58	23.24
11.9644	13.4599	14.9555	16.451	17.9465	19.44	20.94
24.7363	27.8283	30.9204	34.0124	37.1045	40.2	43.29
14.9239	16.7894	18.6549	20.5204	22.3859	24.25	26.12
9.70884	10.9224	12.1361	13.3497	14.5633	15.78	16.99
11.8594	13.3418	14.8242	16.3066	17.789	19.27	20.75
12.5948	14.1692	15.7436	17.3179	18.8923	20.47	22.04
20.2026	22.7279	25.2532	27.7785	30.3038	32.83	35.35
5.62032	6.32286	7.0254	7.72794	8.43048	9.133	9.836
4.39846	4.94826	5.49807	6.04788	6.59768	7.147	7.697
5.1432	5.7861	6.429	7.0719	7.7148	8.358	9.001
33.1536	37.2978	41.442	45.5862	49.7304	53.87	58.02
3.99791	4.49765	4.99739	5.49713	5.99686	6.497	6.996
5.84738	6.5783	7.30922	8.04014	8.77107	9.502	10.23
10.5597	11.8796	13.1996	14.5195	15.8395	17.16	18.48
3.53545	3.97738	4.41931	4.86124	5.30317	5.745	6.187
19.8243	22.3023	24.7803	27.2584	29.7364	32.21	34.69
6.54559	7.36378	8.18198	9.00018	9.81838	10.64	11.45
4.71857	5.30839	5.89821	6.48803	7.07785	7.668	8.257
7.69521	8.65711	9.61901	10.5809	11.5428	12.5	13.47
12.0174	13.5196	15.0217	16.5239	18.0261	19.53	21.03
8.023	9.02588	10.0288	11.0316	12.0345	13.04	14.04
4.91197	5.52597	6.13997	6.75396	7.36796	7.982	8.596
5.25026	5.90655	6.56283	7.21911	7.8754	8.532	9.188
6.74187	7.58461	8.42734	9.27008	10.1128	10.96	11.8
9.94921	11.1929	12.4365	13.6802	14.9238	16.17	17.41
6.35059	7.14442	7.93824	8.73206	9.52589	10.32	11.11
11.4983	12.9356	14.3729	15.8102	17.2475	18.68	20.12
3.30966	3.72337	4.13707	4.55078	4.96449	5.378	5.792
2.37723	2.67439	2.97154	3.2687	3.56585	3.863	4.16
4.10971	4.62342	5.13713	5.65085	6.16456	6.678	7.192
2.4952	2.8071	3.119	3.4309	3.7428	4.055	4.367
5.74547	6.46365	7.18184	7.90002	8.6182	9.336	10.05
4.77635	5.37339	5.97044	6.56748	7.16452	7.762	8.359
12.7472	14.3406	15.934	17.5274	19.1208	20.71	22.31
3.53552	3.97746	4.4194	4.86134	5.30328	5.745	6.187
8.98192	10.1047	11.2274	12.3501	13.4729	14.6	15.72
10.9006	12.2632	13.6258	14.9883	16.3509	17.71	19.08
10.2605	11.5431	12.8257	14.1082	15.3908	16.67	17.96
8.8094	9.91058	11.0118	12.1129	13.2141	14.32	15.42
11.7034	13.1663	14.6292	16.0922	17.5551	19.02	20.48
7.97342	8.9701	9.96678	10.9635	11.9601	12.96	13.95
12.1565	13.676	15.1956	16.7151	18.2347	19.75	21.27
17.7978	20.0226	22.2473	24.472	26.6967	28.92	31.15
15.4298	17.3585	19.2872	21.2159	23.1446	25.07	27
21.6927	24.4043	27.1159	29.8275	32.5391	35.25	37.96
15.5164	17.456	19.3956	21.3351	23.2747	25.21	27.15
17.5299	19.7211	21.9123	24.1036	26.2948	28.49	30.68
12.258	13.7903	15.3225	16.8548	18.387	19.92	21.45
15.4537	17.3854	19.3172	21.2489	23.1806	25.11	27.04
11.3917	12.8156	14.2396	15.6635	17.0875	18.51	19.94
10.2676	11.551	12.8345	14.1179	15.4014	16.68	17.97
8.45531	9.51222	10.5691	11.626	12.683	13.74	14.8
7.82071	8.7983	9.77589	10.7535	11.7311	12.71	13.69
9.072	10.206	11.34	12.474	13.608	14.74	15.88
12.957	14.5766	16.1962	17.8158	19.4355	21.06	22.67
3.84918	4.33033	4.81147	5.29262	5.77377	6.255	6.736
2.78887	3.13748	3.48609	3.8347	4.1833	4.532	4.881
3.63993	4.09492	4.54991	5.0049	5.45989	5.915	6.37
2.2694	2.55308	2.83675	3.12043	3.4041	3.688	3.971
5.71236	6.4264	7.14045	7.85449	8.56854	9.283	9.997
7.85866	8.841	9.82333	10.8057	11.788	12.77	13.75
4.7539	5.34814	5.94237	6.53661	7.13085	7.725	8.319
9.06005	10.1926	11.3251	12.4576	13.5901	14.72	15.86
7.30426	8.21729	9.13032	10.0434	10.9564	11.87	12.78
7.51077	8.44962	9.38846	10.3273	11.2662	12.21	13.14
7.76032	8.73036	9.7004	10.6704	11.6405	12.61	13.58
8.27675	9.31135	10.3459	11.3805	12.4151	13.45	14.48
8.7488	9.8424	10.936	12.0296	13.1232	14.22	15.31
6.17437	6.94617	7.71797	8.48976	9.26156	10.03	10.81
8.86851	9.97707	11.0856	12.1942	13.3028	14.41	15.52
17.5262	19.717	21.9077	24.0985	26.2893	28.48	30.67
9.71274	10.9268	12.1409	13.355	14.5691	15.78	17
21.3211	23.9862	26.6514	29.3165	31.9817	34.65	37.31
20.9911	23.615	26.2388	28.8627	31.4866	34.11	36.73
14.2221	15.9999	17.7776	19.5554	21.3331	23.11	24.89
14.1209	15.8861	17.6512	19.4163	21.1814	22.95	24.71
19.8472	22.3281	24.809	27.2899	29.7708	32.25	34.73
2.25317	2.53482	2.81646	3.09811	3.37976	3.661	3.943
2.41259	2.71416	3.01574	3.31731	3.61888	3.92	4.222
1.69354	1.90523	2.11692	2.32861	2.5403	2.752	2.964
1.89654	2.1336	2.37067	2.60774	2.84481	3.082	3.319
28.7651	32.3607	35.9563	39.552	43.1476	46.74	50.34
22.607	25.4329	28.2587	31.0846	33.9105	36.74	39.56
13.747	15.4654	17.1837	18.9021	20.6205	22.34	24.06
27.2518	30.6583	34.0648	37.4712	40.8777	44.28	47.69
39.7135	44.6776	49.6418	54.606	59.5702	64.53	69.5
26.6847	30.0203	33.3559	36.6915	40.0271	43.36	46.7
28.1497	31.6684	35.1872	38.7059	42.2246	45.74	49.26
6.67696	7.51158	8.3462	9.18082	10.0154	10.85	11.68
4.33027	4.87155	5.41283	5.95412	6.4954	7.037	7.578
5.05371	5.68542	6.31714	6.94885	7.58056	8.212	8.844
0.99856	1.12338	1.2482	1.37302	1.49784	1.623	1.747
6.69159	7.52803	8.36448	9.20093	10.0374	10.87	11.71
8.26066	9.29325	10.3258	11.3584	12.391	13.42	14.46
7.03897	7.91884	8.79871	9.67858	10.5585	11.44	12.32
6.10665	6.86999	7.63332	8.39665	9.15998	9.923	10.69
22.6146	25.4414	28.2682	31.095	33.9219	36.75	39.58
3.26253	3.67035	4.07816	4.48598	4.8938	5.302	5.709
12.5089	14.0725	15.6361	17.1997	18.7633	20.33	21.89
17.2379	19.3926	21.5474	23.7021	25.8568	28.01	30.17
9.86021	11.0927	12.3253	13.5578	14.7903	16.02	17.26
9.55184	10.7458	11.9398	13.1338	14.3278	15.52	16.72
10.8013	12.1515	13.5016	14.8518	16.202	17.55	18.9
8.91319	10.0273	11.1415	12.2556	13.3698	14.48	15.6
5.46017	6.1427	6.82522	7.50774	8.19026	8.873	9.555
4.57968	5.15214	5.7246	6.29706	6.86952	7.442	8.014
5.98282	6.73068	7.47853	8.22638	8.97424	9.722	10.47
6.84208	7.69734	8.5526	9.40785	10.2631	11.12	11.97
5.74603	6.46429	7.18254	7.90079	8.61905	9.337	10.06
6.40814	7.20916	8.01018	8.81119	9.61221	10.41	11.21
5.66155	6.36924	7.07694	7.78463	8.49232	9.2	9.908
5.90886	6.64746	7.38607	8.12468	8.86328	9.602	10.34
5.40309	6.07848	6.75387	7.42925	8.10464	8.78	9.455
2.85653	3.21359	3.57066	3.92773	4.28479	4.642	4.999
3.39469	3.81903	4.24337	4.6677	5.09204	5.516	5.941
11.9426	13.4354	14.9283	16.4211	17.9139	19.41	20.9
2.92035	3.2854	3.65044	4.01549	4.38053	4.746	5.111
5.33781	6.00504	6.67226	7.33949	8.00671	8.674	9.341
5.26648	5.92479	6.5831	7.24141	7.89971	8.558	9.216
6.81253	7.6641	8.51566	9.36723	10.2188	11.07	11.92
6.04773	6.8037	7.55966	8.31563	9.0716	9.828	10.58
8.56543	9.6361	10.7068	11.7775	12.8481	13.92	14.99
11.1947	12.594	13.9934	15.3927	16.792	18.19	19.59
5.528	6.219	6.91	7.601	8.292	8.983	9.674
11.686	13.1468	14.6076	16.0683	17.5291	18.99	20.45
11.731	13.1974	14.6638	16.1301	17.5965	19.06	20.53
8.97316	10.0948	11.2164	12.3381	13.4597	14.58	15.7
5.63281	6.33691	7.04102	7.74512	8.44922	9.153	9.857
5.86921	6.60287	7.33652	8.07017	8.80382	9.537	10.27
6.36337	7.15879	7.95421	8.74963	9.54505	10.34	11.14
24.7907	27.8895	30.9884	34.0872	37.186	40.28	43.38
8.36364	9.40909	10.4545	11.5	12.5455	13.59	14.64
7.09629	7.98333	8.87036	9.7574	10.6444	11.53	12.42
8.12509	9.14073	10.1564	11.172	12.1876	13.2	14.22
9.63846	10.8433	12.0481	13.2529	14.4577	15.66	16.87
6.12596	6.89171	7.65746	8.4232	9.18895	9.955	10.72
6.54841	7.36697	8.18552	9.00407	9.82262	10.64	11.46
6.23121	7.01011	7.78901	8.56791	9.34681	10.13	10.9
9.52256	10.7129	11.9032	13.0935	14.2838	15.47	16.66
7.34377	8.26175	9.17972	10.0977	11.0157	11.93	12.85
13.7995	15.5244	17.2493	18.9743	20.6992	22.42	24.15
4.2055	4.73119	5.25687	5.78256	6.30825	6.834	7.36
9.67941	10.8893	12.0993	13.3092	14.5191	15.73	16.94
16.1277	18.1436	20.1596	22.1756	24.1915	26.21	28.22
10.6659	11.9992	13.3324	14.6656	15.9989	17.33	18.67
9.73261	10.9492	12.1658	13.3823	14.5989	15.82	17.03
9.76088	10.981	12.2011	13.4212	14.6413	15.86	17.08
9.44516	10.6258	11.8065	12.9871	14.1677	15.35	16.53
9.18814	10.3367	11.4852	12.6337	13.7822	14.93	16.08
8.8847	9.99529	11.1059	12.2165	13.3271	14.44	15.55
8.76168	9.85689	10.9521	12.0473	13.1425	14.24	15.33
8.78155	9.87924	10.9769	12.0746	13.1723	14.27	15.37
8.69225	9.77878	10.8653	11.9518	13.0384	14.12	15.21
10.9801	12.3527	13.7252	15.0977	16.4702	17.84	19.22
12.8038	14.4042	16.0047	17.6052	19.2056	20.81	22.41
3.66761	4.12607	4.58452	5.04297	5.50142	5.96	6.418
9.51836	10.7082	11.898	13.0878	14.2775	15.47	16.66
12.5233	14.0887	15.6541	17.2195	18.7849	20.35	21.92
13.6987	15.411	17.1233	18.8356	20.548	22.26	23.97
13.6139	15.3157	17.0174	18.7192	20.4209	22.12	23.82
14.1579	15.9277	17.6974	19.4671	21.2369	23.01	24.78
7.13158	8.02303	8.91447	9.80592	10.6974	11.59	12.48
9.12259	10.2629	11.4032	12.5436	13.6839	14.82	15.96
6.87189	7.73087	8.58986	9.44884	10.3078	11.17	12.03
2.9408	3.30839	3.67599	4.04359	4.41119	4.779	5.146
3.87195	4.35594	4.83993	5.32393	5.80792	6.292	6.776
2.70847	3.04703	3.38558	3.72414	4.0627	4.401	4.74
2.87487	3.23422	3.59358	3.95294	4.3123	4.672	5.031
2.53329	2.84995	3.16661	3.48327	3.79993	4.117	4.433
2.86498	3.2231	3.58122	3.93934	4.29747	4.656	5.014
3.39248	3.81654	4.2406	4.66466	5.08872	5.513	5.937
2.47136	2.78028	3.0892	3.39812	3.70704	4.016	4.325
3.86162	4.34432	4.82702	5.30973	5.79243	6.275	6.758
17.3123	19.4763	21.6404	23.8044	25.9684	28.13	30.3
17.1256	19.2663	21.407	23.5477	25.6884	27.83	29.97
8.2099	9.23614	10.2624	11.2886	12.3149	13.34	14.37
6.88902	7.75015	8.61128	9.47241	10.3335	11.19	12.06
12.9364	14.5534	16.1704	17.7875	19.4045	21.02	22.64
19.6992	22.1616	24.624	27.0864	29.5488	32.01	34.47
19.2078	21.6088	24.0098	26.4108	28.8118	31.21	33.61
0.88367	0.994129	1.10459	1.21505	1.32551	1.436	1.546
19.0189	21.3963	23.7736	26.151	28.5283	30.91	33.28
20.1441	22.6621	25.1801	27.6981	30.2161	32.73	35.25
20.0208	22.5234	25.026	27.5286	30.0312	32.53	35.04
1.19898	1.34885	1.49872	1.64859	1.79846	1.948	2.098
17.3587	19.5286	21.6984	23.8683	26.0381	28.21	30.38
21.252	23.9085	26.565	29.2215	31.878	34.53	37.19
19.1385	21.5308	23.9231	26.3154	28.7077	31.1	33.49
18.0846	20.3451	22.6057	24.8663	27.1268	29.39	31.65
17.7538	19.973	22.1923	24.4115	26.6307	28.85	31.07
14.4076	16.2085	18.0094	19.8104	21.6113	23.41	25.21
13.8464	15.5772	17.308	19.0388	20.7696	22.5	24.23
11.6351	13.0894	14.5438	15.9982	17.4526	18.91	20.36
12.4707	14.0296	15.5884	17.1473	18.7061	20.27	21.82
13.1323	14.7739	16.4154	18.057	19.6985	21.34	22.98
2.66061	2.99319	3.32577	3.65834	3.99092	4.324	4.656
1.59931	1.79923	1.99914	2.19906	2.39897	2.599	2.799
2.59158	2.91553	3.23948	3.56343	3.88738	4.211	4.535
2.5249	2.84051	3.15613	3.47174	3.78735	4.103	4.419
3.56858	4.01466	4.46073	4.9068	5.35288	5.799	6.245
4.49626	5.05829	5.62033	6.18236	6.74439	7.306	7.868
6.19411	6.96837	7.74264	8.5169	9.29116	10.07	10.84
6.07425	6.83353	7.59281	8.35209	9.11137	9.871	10.63
6.02822	6.78175	7.53528	8.28881	9.04234	9.796	10.55
14.5331	16.3498	18.1664	19.983	21.7997	23.62	25.43
6.13652	6.90359	7.67065	8.43772	9.20478	9.972	10.74
6.57496	7.39683	8.2187	9.04057	9.86244	10.68	11.51
1.61622	1.81825	2.02027	2.2223	2.42433	2.626	2.828
8.2203	9.24784	10.2754	11.3029	12.3305	13.36	14.39
5.2727	5.93179	6.59087	7.24996	7.90905	8.568	9.227
5.70381	6.41679	7.12977	7.84275	8.55572	9.269	9.982
4.56153	5.13172	5.70192	6.27211	6.8423	7.412	7.983
2.13805	2.40531	2.67257	2.93982	3.20708	3.474	3.742
3.26658	3.6749	4.08322	4.49155	4.89987	5.308	5.717
3.22844	3.632	4.03556	4.43911	4.84267	5.246	5.65
2.78145	3.12913	3.47681	3.82449	4.17217	4.52	4.868
3.80094	4.27606	4.75117	5.22629	5.70141	6.177	6.652
6.67843	7.51323	8.34803	9.18284	10.0176	10.85	11.69
3.41132	3.83774	4.26415	4.69057	5.11699	5.543	5.97
3.33541	3.75233	4.16926	4.58618	5.00311	5.42	5.837
5.11937	5.75929	6.39921	7.03913	7.67906	8.319	8.959
10.3373	11.6295	12.9216	14.2138	15.5059	16.8	18.09
6.75536	7.59978	8.4442	9.28862	10.133	10.98	11.82
3.38266	3.80549	4.22832	4.65115	5.07399	5.497	5.92
4.50141	5.06409	5.62676	6.18944	6.75212	7.315	7.877
4.87592	5.4854	6.09489	6.70438	7.31387	7.923	8.533
4.28083	4.81593	5.35103	5.88613	6.42124	6.956	7.491
4.87829	5.48807	6.09786	6.70764	7.31743	7.927	8.537
8.10286	9.11572	10.1286	11.1414	12.1543	13.17	14.18
9.94168	11.1844	12.4271	13.6698	14.9125	16.16	17.4
9.52374	10.7142	11.9047	13.0951	14.2856	15.48	16.67
5.43846	6.11826	6.79807	7.47788	8.15768	8.837	9.517
19.3233	21.7387	24.1542	26.5696	28.985	31.4	33.82
14.639	16.4689	18.2987	20.1286	21.9585	23.79	25.62
10.5794	11.9018	13.2242	14.5466	15.869	17.19	18.51
13.8708	15.6046	17.3385	19.0723	20.8062	22.54	24.27
8.49189	9.55337	10.6149	11.6763	12.7378	13.8	14.86
8.08107	9.0912	10.1013	11.1115	12.1216	13.13	14.14
4.25481	4.78666	5.31851	5.85036	6.38221	6.914	7.446
4.89954	5.51199	6.12443	6.73687	7.34931	7.962	8.574
8.13371	9.15043	10.1671	11.1839	12.2006	13.22	14.23
7.89138	8.87781	9.86423	10.8507	11.8371	12.82	13.81
5.90732	6.64574	7.38415	8.12257	8.86098	9.599	10.34
6.42227	7.22505	8.02784	8.83062	9.6334	10.44	11.24
6.09275	6.85434	7.61594	8.37753	9.13912	9.901	10.66
8.21198	9.23848	10.265	11.2915	12.318	13.34	14.37
12.4372	13.9919	15.5465	17.1012	18.6558	20.21	21.77
23.281	26.1911	29.1012	32.0114	34.9215	37.83	40.74
27.7809	31.2535	34.7261	38.1987	41.6713	45.14	48.62
19.0257	21.4039	23.7821	26.1603	28.5385	30.92	33.3
19.3723	21.7938	24.2153	26.6369	29.0584	31.48	33.9
26.8145	30.1663	33.5181	36.8699	40.2217	43.57	46.93
24.2706	27.3044	30.3383	33.3721	36.4059	39.44	42.47
27.5603	31.0054	34.4504	37.8955	41.3405	44.79	48.23
30.7599	34.6049	38.4499	42.2949	46.1399	49.98	53.83
36.0105	40.5118	45.0132	49.5145	54.0158	58.52	63.02
41.7116	46.9256	52.1395	57.3535	62.5674	67.78	73
34.8213	39.1739	43.5266	47.8792	52.2319	56.58	60.94
41.5857	46.7839	51.9821	57.1803	62.3785	67.58	72.77
10.2447	11.5252	12.8058	14.0864	15.367	16.65	17.93
4.67969	5.26466	5.84962	6.43458	7.01954	7.604	8.189
3.98266	4.4805	4.97833	5.47616	5.97399	6.472	6.97
5.04628	5.67707	6.30785	6.93864	7.56943	8.2	8.831
8.4206	9.47317	10.5257	11.5783	12.6309	13.68	14.74
7.49514	8.43203	9.36892	10.3058	11.2427	12.18	13.12
10.8214	12.1741	13.5267	14.8794	16.2321	17.58	18.94
26.176	29.448	32.72	35.992	39.264	42.54	45.81
22.6803	25.5154	28.3504	31.1855	34.0205	36.86	39.69
21.2308	23.8847	26.5385	29.1924	31.8462	34.5	37.15
7.29374	8.20546	9.11718	10.0289	10.9406	11.85	12.76
11.9307	13.4221	14.9134	16.4048	17.8961	19.39	20.88
2.69728	3.03443	3.37159	3.70875	4.04591	4.383	4.72
3.46479	3.89788	4.33098	4.76408	5.19718	5.63	6.063
4.34785	4.89133	5.43481	5.97829	6.52177	7.065	7.609
5.45843	6.14073	6.82303	7.50534	8.18764	8.87	9.552
4.74501	5.33814	5.93126	6.52439	7.11752	7.711	8.304
1.91736	2.15704	2.39671	2.63638	2.87605	3.116	3.355
3.07348	3.45766	3.84185	4.22603	4.61022	4.994	5.379
2.46855	2.77711	3.08568	3.39425	3.70282	4.011	4.32
12.6295	14.2081	15.7868	17.3655	18.9442	20.52	22.1
2.5265	2.84231	3.15813	3.47394	3.78975	4.106	4.421
14.2305	16.0094	17.7882	19.567	21.3458	23.12	24.9
15.2607	17.1683	19.0759	20.9835	22.8911	24.8	26.71
19.7205	22.1856	24.6507	27.1157	29.5808	32.05	34.51
19.3101	21.7238	24.1376	26.5514	28.9651	31.38	33.79
19.9966	22.4962	24.9958	27.4954	29.995	32.49	34.99
17.2627	19.4205	21.5784	23.7362	25.894	28.05	30.21
7.84895	8.83007	9.81119	10.7923	11.7734	12.75	13.74
7.93565	8.92761	9.91957	10.9115	11.9035	12.9	13.89
7.76102	8.73115	9.70128	10.6714	11.6415	12.61	13.58
7.33333	8.25	9.16666	10.0833	11	11.92	12.83
7.3833	8.30621	9.22913	10.152	11.075	12	12.92
7.77608	8.74809	9.7201	10.6921	11.6641	12.64	13.61
27.0844	30.47	33.8556	37.2411	40.6267	44.01	47.4
38.9673	43.8382	48.7091	53.58	58.4509	63.32	68.19
45.559	51.2539	56.9487	62.6436	68.3385	74.03	79.73
30.8281	34.6816	38.5351	42.3886	46.2421	50.1	53.95
11.3177	12.7324	14.1471	15.5618	16.9766	18.39	19.81
16.5454	18.6135	20.6817	22.7499	24.8181	26.89	28.95
34.1176	38.3823	42.647	46.9117	51.1764	55.44	59.71
3.52266	3.96299	4.40333	4.84366	5.28399	5.724	6.165
31.0652	34.9484	38.8315	42.7147	46.5978	50.48	54.36
29.936	33.678	37.42	41.162	44.904	48.65	52.39
11.7473	13.2157	14.6841	16.1525	17.6209	19.09	20.56
8.25289	9.2845	10.3161	11.3477	12.3793	13.41	14.44
7.76725	8.73816	9.70907	10.68	11.6509	12.62	13.59
7.54581	8.48904	9.43227	10.3755	11.3187	12.26	13.21
6.47226	7.28129	8.09032	8.89936	9.70839	10.52	11.33
6.67535	7.50977	8.34419	9.17861	10.013	10.85	11.68
7.9816	8.9793	9.977	10.9747	11.9724	12.97	13.97
6.21451	6.99132	7.76813	8.54495	9.32176	10.1	10.88
16.1835	18.2065	20.2294	22.2524	24.2753	26.3	28.32
16.3342	18.376	20.4177	22.4595	24.5013	26.54	28.58
16.1859	18.2092	20.2324	22.2556	24.2789	26.3	28.33
15.9286	17.9196	19.9107	21.9018	23.8928	25.88	27.88
13.4854	15.1711	16.8568	18.5425	20.2281	21.91	23.6
28.7363	32.3283	35.9203	39.5124	43.1044	46.7	50.29
28.7786	32.3759	35.9732	39.5705	43.1679	46.77	50.36
28.2615	31.7942	35.3269	38.8596	42.3923	45.92	49.46
35.4179	39.8451	44.2723	48.6996	53.1268	57.55	61.98
23.2725	26.1816	29.0907	31.9998	34.9088	37.82	40.73
17.0633	19.1962	21.3291	23.4621	25.595	27.73	29.86
16.8027	18.903	21.0034	23.1037	25.204	27.3	29.4
11.9103	13.3991	14.8878	16.3766	17.8654	19.35	20.84
14.8923	16.7539	18.6154	20.477	22.3385	24.2	26.06
13.6933	15.4049	17.1166	18.8282	20.5399	22.25	23.96
15.3243	17.2398	19.1554	21.0709	22.9865	24.9	26.82
11.8595	13.342	14.8244	16.3069	17.7893	19.27	20.75
7.9949	8.99426	9.99362	10.993	11.9923	12.99	13.99
10.9828	12.3556	13.7285	15.1013	16.4742	17.85	19.22
7.133	8.02463	8.91625	9.80788	10.6995	11.59	12.48
5.95929	6.70421	7.44912	8.19403	8.93894	9.684	10.43
7.15235	8.04639	8.94043	9.83448	10.7285	11.62	12.52
7.72692	8.69278	9.65865	10.6245	11.5904	12.56	13.52
7.04681	7.92766	8.80851	9.68936	10.5702	11.45	12.33
3.27109	3.67997	4.08886	4.49774	4.90663	5.316	5.724
3.1525	3.54656	3.94063	4.33469	4.72875	5.123	5.517
17.7335	19.9502	22.1669	24.3836	26.6003	28.82	31.03
3.01012	3.38639	3.76265	4.13892	4.51518	4.891	5.268
15.8102	17.7864	19.7627	21.739	23.7153	25.69	27.67
9.25353	10.4102	11.5669	12.7236	13.8803	15.04	16.19
6.14249	6.9103	7.67811	8.44592	9.21373	9.982	10.75
7.69229	8.65382	9.61536	10.5769	11.5384	12.5	13.46
8.73593	9.82792	10.9199	12.0119	13.1039	14.2	15.29
8.24985	9.28108	10.3123	11.3435	12.3748	13.41	14.44
7.19828	8.09807	8.99786	9.89764	10.7974	11.7	12.6
8.08422	9.09474	10.1053	11.1158	12.1263	13.14	14.15
6.5639	7.38439	8.20488	9.02537	9.84586	10.67	11.49
4.09442	4.60622	5.11803	5.62983	6.14163	6.653	7.165
3.45003	3.88128	4.31254	4.74379	5.17504	5.606	6.038
5.45044	6.13175	6.81305	7.49436	8.17566	8.857	9.538
3.95267	4.44676	4.94084	5.43493	5.92901	6.423	6.917
3.22594	3.62918	4.03243	4.43567	4.83891	5.242	5.645
8.09836	9.11065	10.1229	11.1352	12.1475	13.16	14.17
3.44411	3.87463	4.30514	4.73566	5.16617	5.597	6.027
7.95465	8.94898	9.94331	10.9376	11.932	12.93	13.92
8.47548	9.53491	10.5943	11.6538	12.7132	13.77	14.83
8.98117	10.1038	11.2265	12.3491	13.4718	14.59	15.72
9.0591	10.1915	11.3239	12.4563	13.5886	14.72	15.85
5.1383	5.78059	6.42287	7.06516	7.70745	8.35	8.992
7.86057	8.84314	9.82571	10.8083	11.7909	12.77	13.76
7.84327	8.82368	9.80409	10.7845	11.7649	12.75	13.73
10.9202	12.2853	13.6503	15.0153	16.3804	17.75	19.11
11.4235	12.8514	14.2793	15.7073	17.1352	18.56	19.99
33.1158	37.2552	41.3947	45.5342	49.6736	53.81	57.95
15.7164	17.6809	19.6455	21.61	23.5746	25.54	27.5
34.3911	38.69	42.9889	47.2878	51.5867	55.89	60.18
17.3053	19.4685	21.6316	23.7948	25.9579	28.12	30.28
12.3252	13.8659	15.4065	16.9472	18.4878	20.03	21.57
11.5056	12.9438	14.382	15.8202	17.2584	18.7	20.13
13.5543	15.2486	16.9428	18.6371	20.3314	22.03	23.72
6.91107	7.77495	8.63883	9.50272	10.3666	11.23	12.09
10.1024	11.3652	12.628	13.8908	15.1536	16.42	17.68
7.26609	8.17436	9.08262	9.99088	10.8991	11.81	12.72
2.90466	3.26775	3.63083	3.99391	4.357	4.72	5.083
23.3317	26.2481	29.1646	32.081	34.9975	37.91	40.83
13.3053	14.9684	16.6316	18.2947	19.9579	21.62	23.28
17.2591	19.4164	21.5738	23.7312	25.8886	28.05	30.2
25.4005	28.5756	31.7507	34.9257	38.1008	41.28	44.45
24.5676	27.6386	30.7095	33.7805	36.8514	39.92	42.99
18.083	20.3433	22.6037	24.8641	27.1244	29.38	31.65
8.99395	10.1182	11.2424	12.3667	13.4909	14.62	15.74
4.79877	5.39862	5.99847	6.59831	7.19816	7.798	8.398
100.448	113.004	125.56	138.116	150.671	163.2	175.8
6.07353	6.83273	7.59192	8.35111	9.1103	9.869	10.63
6.87131	7.73023	8.58914	9.44805	10.307	11.17	12.02
5.07529	5.7097	6.34412	6.97853	7.61294	8.247	8.882
5.67426	6.38354	7.09282	7.80211	8.51139	9.221	9.93
5.01359	5.64029	6.26699	6.89369	7.52039	8.147	8.774
6.36014	7.15516	7.95017	8.74519	9.54021	10.34	11.13
3.45608	3.88809	4.3201	4.75211	5.18411	5.616	6.048
2.35634	2.65089	2.94543	3.23997	3.53451	3.829	4.124
2.79617	3.14569	3.49521	3.84473	4.19425	4.544	4.893
8.80988	9.91112	11.0124	12.1136	13.2148	14.32	15.42
6.104	6.867	7.63	8.393	9.156	9.919	10.68
6.11645	6.88101	7.64556	8.41012	9.17467	9.939	10.7
6.40181	7.20204	8.00226	8.80249	9.60272	10.4	11.2
6.93562	7.80257	8.66953	9.53648	10.4034	11.27	12.14
6.50173	7.31445	8.12716	8.93988	9.7526	10.57	11.38
7.33974	8.25721	9.17467	10.0921	11.0096	11.93	12.84
7.94347	8.93641	9.92934	10.9223	11.9152	12.91	13.9
2.96522	3.33587	3.70652	4.07718	4.44783	4.818	5.189
11.807	13.2828	14.7587	16.2346	17.7105	19.19	20.66
8.60468	9.68026	10.7558	11.8314	12.907	13.98	15.06
2.48948	2.80067	3.11185	3.42304	3.73422	4.045	4.357
4.02923	4.53289	5.03654	5.5402	6.04385	6.548	7.051
6.13912	6.90651	7.6739	8.44129	9.20868	9.976	10.74
18.8853	21.246	23.6066	25.9673	28.328	30.69	33.05
9.63138	10.8353	12.0392	13.2431	14.4471	15.65	16.85
13.2011	14.8512	16.5014	18.1515	19.8016	21.45	23.1
10.389	11.6876	12.9862	14.2848	15.5834	16.88	18.18
19.9337	22.4254	24.9171	27.4088	29.9005	32.39	34.88
12.8654	14.4736	16.0818	17.6899	19.2981	20.91	22.51
17.1349	19.2767	21.4186	23.5605	25.7023	27.84	29.99
4.78871	5.3873	5.98589	6.58448	7.18307	7.782	8.38
10.8114	12.1628	13.5143	14.8657	16.2171	17.57	18.92
10.6129	11.9396	13.2662	14.5928	15.9194	17.25	18.57
9.81813	11.0454	12.2727	13.4999	14.7272	15.95	17.18
6.25485	7.03671	7.81857	8.60042	9.38228	10.16	10.95
7.29077	8.20212	9.11347	10.0248	10.9362	11.85	12.76
33.5385	37.7308	41.9231	46.1154	50.3078	54.5	58.69
23.0664	25.9497	28.833	31.7163	34.5996	37.48	40.37
28.7399	32.3323	35.9248	39.5173	43.1098	46.7	50.29
9.82354	11.0515	12.2794	13.5074	14.7353	15.96	17.19
10.4973	11.8095	13.1217	14.4338	15.746	17.06	18.37
7.74794	8.71644	9.68493	10.6534	11.6219	12.59	13.56
9.38861	10.5622	11.7358	12.9093	14.0829	15.26	16.43
9.37234	10.5439	11.7154	12.887	14.0585	15.23	16.4
9.77165	10.9931	12.2146	13.436	14.6575	15.88	17.1
14.5614	16.3816	18.2018	20.022	21.8422	23.66	25.48
16.3856	18.4338	20.482	22.5302	24.5784	26.63	28.67
12.3488	13.8925	15.4361	16.9797	18.5233	20.07	21.61
14.0845	15.8451	17.6057	19.3663	21.1268	22.89	24.65
13.9586	15.7034	17.4482	19.1931	20.9379	22.68	24.43
3.15796	3.5527	3.94745	4.34219	4.73694	5.132	5.526
3.64652	4.10234	4.55815	5.01397	5.46978	5.926	6.381
6.31228	7.10132	7.89035	8.67939	9.46842	10.26	11.05
5.83291	6.56203	7.29114	8.02026	8.74937	9.478	10.21
5.62667	6.33001	7.03334	7.73668	8.44001	9.143	9.847
5.15808	5.80284	6.4476	7.09236	7.73712	8.382	9.027
4.0987	4.61103	5.12337	5.63571	6.14804	6.66	7.173
16.8444	18.95	21.0555	23.1611	25.2667	27.37	29.48
10.3745	11.6713	12.9681	14.2649	15.5618	16.86	18.16
9.56893	10.765	11.9612	13.1573	14.3534	15.55	16.75
9.40178	10.577	11.7522	12.9274	14.1027	15.28	16.45
22.3606	25.1557	27.9507	30.7458	33.5409	36.34	39.13
22.5061	25.3193	28.1326	30.9458	33.7591	36.57	39.39
9.17983	10.3273	11.4748	12.6223	13.7697	14.92	16.06
11.7569	13.2265	14.6961	16.1657	17.6353	19.11	20.57
10.5272	11.8431	13.159	14.4749	15.7908	17.11	18.42
12.4164	13.9685	15.5205	17.0726	18.6246	20.18	21.73
10.7196	12.0595	13.3995	14.7394	16.0794	17.42	18.76
11.5259	12.9666	14.4073	15.8481	17.2888	18.73	20.17
9.42298	10.6009	11.7787	12.9566	14.1345	15.31	16.49
20.9379	23.5552	26.1724	28.7897	31.4069	34.02	36.64
4.99072	5.61456	6.2384	6.86224	7.48608	8.11	8.734
5.3608	6.0309	6.701	7.3711	8.0412	8.711	9.381
6.37877	7.17611	7.97346	8.7708	9.56815	10.37	11.16
6.42186	7.22459	8.02732	8.83005	9.63279	10.44	11.24
8.71543	9.80486	10.8943	11.9837	13.0731	14.16	15.25
7.12176	8.01198	8.90219	9.79241	10.6826	11.57	12.46
7.11596	8.00545	8.89495	9.78444	10.6739	11.56	12.45
7.1277	8.01866	8.90962	9.80058	10.6915	11.58	12.47
8.94983	10.0686	11.1873	12.306	13.4247	14.54	15.66
8.27927	9.31418	10.3491	11.384	12.4189	13.45	14.49
8.41716	9.46931	10.5215	11.5736	12.6257	13.68	14.73
10.0816	11.3418	12.602	13.8622	15.1224	16.38	17.64
9.26381	10.4218	11.5798	12.7377	13.8957	15.05	16.21
12.7369	14.329	15.9211	17.5132	19.1053	20.7	22.29
13.488	15.174	16.86	18.5461	20.2321	21.92	23.6
[truncated: 140,408 more rows]
